# Supplementary material for: Human epidermal stem cell differentiation is modulated by specific lipid subspecies
Source: Proc Natl Acad Sci U S A. 2020 Aug 25;117(36):22173–82. doi: 10.1073/pnas.2011310117 (PMC7486749; doi:10.1073/pnas.2011310117)
Supplement: Supplementary File [file pnas.2011310117.sd01.xlsx]

## Sheet: Lipid abundance - pmol
lipid	0h_rep1	0h_rep2	4h_Control_rep1	4h_Control_rep2	4h_PKCi_rep1	4h_PKCi_rep2	8h_Control_rep1	8h_Control_rep2	8h_PKCi_rep1	8h_PKCi_rep2	12h_Control_rep1	12h_Control_rep2	12h_PKCi_rep1	12h_PKCi_rep2	24h_Control_rep1	24h_Control_rep2	24h_PKCi_rep1	24h_PKCi_rep2
Cer 30:1;2	0.0501	0.0646	0.0575	0.0618	0.0892	0.1332	0	0	0.0848	0.0966	0.0688	0.0949	0.0754	0.0461	0.0769	0.0852	0	0
Cer 31:1;2	0.0695	0.0568	0.0614	0.0649	0.0826	0.0663	0.0583	0.0455	0.0674	0.0862	0.0438	0.0491	0.0593	0.048	0.0629	0.081	0	0
Cer 31:4;2	0	0	0	0	0.0807	0.072	0.0419	0.0508	0	0	0.0491	0.0638	0	0	0.0619	0.0452	0	0
Cer 32:1;2	0.3012	0.3534	0.2894	0.2565	0.2384	0.2421	0.2003	0.1968	0.202	0.2867	0.1755	0.2193	0.1705	0.2174	0.2871	0.2722	0.2127	0.2608
Cer 33:1;2	0.4468	0.4378	0.4597	0.4417	0.348	0.4519	0.3943	0.3618	0.3088	0.3406	0.2697	0.3501	0.2383	0.3591	0.4892	0.4093	0.312	0.3908
Cer 33:4;2	0	0	0	0	0	0	0	0	0	0	0	0	0	0	0	0	0	0
Cer 34:1;2	6.834	7.501	8.1112	6.8524	5.6738	5.9092	6.1183	5.1894	4.7913	4.9307	4.4988	5.1937	4.3237	5.9434	7.9486	6.6532	5.2128	6.4422
Cer 34:2;2	0.3766	0.4266	0.2619	0.3134	0.2592	0.2103	0.2104	0.1845	0.1809	0.2244	0.1477	0.1894	0.1511	0.1957	0.3188	0.2716	0.2243	0.2816
Cer 36:1;2	0.389	0.4367	0.4816	0.3785	0.336	0.3807	0.3562	0.3449	0.2791	0.2914	0.3013	0.3446	0.2254	0.3014	0.7715	0.552	0.3316	0.4164
Cer 36:2;2	0	0	0.0768	0.0623	0.0776	0.0519	0	0	0	0	0.0474	0.079	0.0478	0.0561	0.1264	0.0822	0.0834	0.0933
Cer 37:1;2	0.0604	0.1056	0.0829	0.0873	0.082	0.0878	0.0972	0.0883	0.067	0.0796	0.0714	0.0643	0.0648	0.0841	0.1133	0.0894	0.0956	0.0937
Cer 38:1;2	0.183	0.1842	0.2374	0.1863	0.174	0.2286	0.1477	0.1414	0.1529	0.1413	0.1356	0.1693	0.1294	0.1499	0.3296	0.2406	0.1453	0.1777
Cer 38:2;2	0	0	0	0	0	0	0	0	0	0	0	0	0	0	0	0	0	0
Cer 39:1;2	0.1034	0.1291	0.1026	0.0958	0.0822	0.0614	0.0904	0.0707	0	0	0.066	0.0686	0.0835	0.0885	0.138	0.1235	0.1054	0.0796
Cer 40:1;2	0.6406	0.7484	0.6051	0.527	0.4155	0.4184	0.5278	0.4133	0.3566	0.3511	0.4221	0.4737	0.3448	0.3946	0.8471	0.7334	0.48	0.5982
Cer 40:2;2	0.2464	0.2819	0.2141	0.2143	0.1844	0.1732	0.1767	0.1491	0.1424	0.1434	0.1597	0.1662	0.1166	0.1513	0.2667	0.23	0.1697	0.2505
Cer 41:1;2	0.3353	0.3481	0.321	0.2513	0.2522	0.2058	0.243	0.2348	0.2219	0.2099	0.2004	0.2376	0.1891	0.216	0.4242	0.3555	0.2497	0.2852
Cer 41:2;2	0.2415	0.2818	0.235	0.2108	0.1966	0.1525	0.1729	0.1553	0.1565	0.1457	0.1464	0.1646	0.1382	0.1478	0.2376	0.2102	0.165	0.2534
Cer 42:1;2	2.09	2.3279	1.7132	1.3951	1.3104	1.1638	1.2743	1.1147	1.0575	1.1233	0.9715	1.0963	1.0132	1.3277	3.0348	2.5657	1.4141	1.6863
Cer 42:2;2	2.2772	2.5104	2.0117	1.6988	1.4477	1.4085	1.4462	1.2424	1.1944	1.2265	1.1286	1.3262	1.0444	1.4912	2.2582	1.8018	1.4925	1.9477
Cer 42:3;2	0.3857	0.4462	0.3008	0.314	0.2681	0.2007	0.2412	0.219	0.1969	0.2324	0.1834	0.2481	0.1778	0.24	0.3145	0.2203	0.2102	0.3426
DAG 16:0;0-16:0;0	4.1255	7.3584	3.5043	2.5723	2.457	2.9436	2.0001	2.4912	3.1132	10.6266	3.5362	2.9971	2.6396	3.6257	2.7493	4.0492	4.0999	1.0766
DAG 18:0;0-14:0;0	0.2896	0.2125	0.2438	0.1163	0	0	0	0	0	0	0	0	0	0	0.1996	0.455	0.4135	0.0661
DAG 16:0;0-16:1;0	7.3645	4.4318	3.4448	2.322	2.0486	2.0961	1.8294	1.7309	2.246	3.6532	1.6206	1.7082	2.1124	2.3645	1.4923	1.6232	3.314	1.0166
DAG 18:1;0-14:0;0	3.3644	2.1448	1.6602	1.3238	1.1169	1.2116	1.0194	0.9938	1.2939	1.8763	0.8624	0.9979	0.9856	1.3786	0.9478	1.0841	2.1782	0.763
DAG 16:1;0-16:1;0	2.5994	1.7581	1.4373	0.92	1.1114	0.9496	0	0	0.917	1.3425	0	0	0	0	0	0	1.0428	0.2244
DAG 18:2;0-14:0;0	0	0	0	0	0	0	0	0	0	0	0	0	0	0	0	0	0.6181	0.1657
DAG 17:0;0-16:0;0	1.0913	5.3012	0	0	0	0	0	0	1.2314	14.3417	1.7191	1.4565	1.3543	2.0207	0.8677	2.3286	0	0
DAG 17:0;0-16:1;0	0	0	0	0	0	0	0	0	0	0	0	0	0	0	0	0	0	0
DAG 17:1;0-16:0;0	1.1712	0.6929	0	0	0.4955	0.482	0	0	0	0	0	0	0.562	0.9357	0	0	0.9644	0.2336
DAG 18:1;0-15:0;0	0.6551	0.4579	0	0	0.3424	0.3221	0	0	0.9045	8.3669	0	0	0.3778	0.5227	0	0	0.8238	0.2025
DAG 18:0;0-16:0;0	2.3346	3.0801	2.8917	1.9744	2.564	2.7996	2.1639	2.2755	2.44	2.9721	2.6939	2.8911	2.4056	3.308	3.9649	3.4478	2.9609	0.9426
DAG 18:0;0-16:1;0	1.9929	1.1884	0.9882	0.6417	0.6754	0.6695	0.3878	0.5335	0.5398	1.0144	0.2862	0.4621	0.4033	0.7825	0.7211	0.6283	0.9054	0.3335
DAG 18:1;0-16:0;0	21.2181	13.1	9.9802	6.8582	6.8276	6.7403	6.1231	5.6532	7.4306	9.1091	5.5886	5.3559	6.0206	8.2527	5.8766	5.4562	8.9962	3.6876
DAG 18:1;0-16:1;0	10.4212	6.0636	5.309	3.942	3.5227	3.2744	2.649	2.5632	3.6238	3.2499	2.4609	2.3465	2.6407	4.0663	1.915	1.7395	4.111	1.7489
DAG 18:2;0-16:0;0	2.1339	1.3144	1.4523	1.0864	0.918	0.9458	0.9452	0.7711	1.2394	1.0899	0.9946	0.9501	0.9642	1.3978	1.2834	1.0684	1.8378	0.8362
DAG 18:2;0-16:1;0	1.6006	1.0985	0.9461	0.9631	0.7847	0.6828	0	0	0.9905	0.9153	0	0	0.9186	0.9125	0	0	1.3269	0.5987
DAG 18:1;0-17:0;0	1.5353	1.0807	0	0	0	0	0	0	0	0	0	0	0	0	0	0	0	0
DAG 18:1;0-17:1;0	1.72	1.0448	0	0	1.0088	0.9309	0	0	1.0716	2.5244	0	0	0	0	0	0	1.3939	0.357
DAG 18:0;0-18:0;0	2.5771	3.6664	1.884	1.7502	1.7877	2.3038	1.9823	1.3903	2.134	5.8808	2.9215	1.7619	1.9194	2.2582	3.1326	2.3863	1.8265	0.6633
DAG 18:0;0-18:1;0	10.5659	7.0572	5.7899	3.1255	4.7923	3.6868	2.9197	3.3722	4.0249	6.7904	2.5503	4.3062	3.1566	6.0927	3.2296	3.0351	5.3729	2.2152
DAG 20:1;0-16:0;0	0	0	0	0	0	0	0	0	0	0	0	0	0	0	0	0	0	0
DAG 18:0;0-18:2;0	1.8161	1.1892	1.1446	0.636	0.7327	0.7296	0.7097	0.7685	1.0783	0.9301	0.7282	0.8137	0.8978	1.3331	1.1999	0.9641	1.4513	0.6557
DAG 18:1;0-18:1;0	18.1765	10.9309	9.8632	7.477	7.5298	6.6246	5.7411	5.5243	8.0086	7.0788	4.842	5.4998	5.5437	8.38	3.8217	3.9803	8.0014	3.4288
DAG 20:2;0-16:0;0	0.5737	0.2565	0	0	0	0	0	0	0	0	0	0	0	0	0	0	0	0
DAG 18:1;0-18:2;0	3.634	2.6496	3.3084	2.5477	2.6024	2.0208	2.4275	2.1378	3.3649	2.3882	2.3771	2.6126	2.5121	3.6329	2.1635	1.9808	4.0399	1.8252
DAG 20:3;0-16:0;0	0.8506	0.5192	0	0	0	0	0	0	0	0	0	0	0	0	0	0	0.5425	0.2067
DAG 18:2;0-18:2;0	0	0	0	0	0.8294	0.8877	0	0	0	0	0	0	0.7389	1.2464	0	0	1.616	0.7512
DAG 20:1;0-18:1;0	0	0	0	0	0	0	0	0	0	0	0	0	0	0	0	0	0	0
DAG 20:2;0-18:0;0	2.5725	1.4986	0	0	1.079	0.8709	0	0	0	0	0	0	0	0	0	0	0	0
DAG 18:0;0-20:3;0	4.9407	3.0943	0	0	0	0	0	0	0	0	0	0	0	0	0	0	0	0
DAG 18:0;0-20:4;0	3.2005	2.3781	1.5034	1.0925	1.1896	1.1107	0	0	0	0	0.8592	1.0615	0	0	0	0	0	0
DAG 20:3;0-18:1;0	1.8364	1.1507	0.946	0.591	0.7368	0.5956	0	0	1.9344	1.8791	0.5121	0.5693	1.4523	2.2	0	0	2.6423	1.1356
DAG 18:1;0-20:4;0	2.311	1.6972	0	0	0	0	0	0	0	0	0	0	0	0	0	0	0	0
HexCer 34:0;2	0	0	0	0	0	0	0	0	0	0	0	0	0	0	0.7348	0.6966	0	0
HexCer 34:1;2	3.4044	3.563	4.2452	3.119	2.4674	2.4288	4.5668	3.5936	2.5997	2.3058	4.5515	5.3393	2.4503	2.8142	7.8991	6.7974	3.0187	3.7873
HexCer 35:1;2	0	0	0	0	0	0	0	0	0	0	0	0	0	0	0.1817	0.1524	0	0
HexCer 36:1;2	0	0	0	0	0	0	0	0	0	0	0.2144	0.2211	0	0	0.5212	0.4481	0	0
HexCer 38:1;2	0	0	0	0	0	0	0.2455	0.1845	0	0	0.1843	0.201	0	0	0.3322	0.3379	0	0
HexCer 40:0;2	0	0	0	0	0	0	0	0	0	0	0	0	0	0	0.2843	0.2859	0	0
HexCer 40:1;2	0.9076	0.8618	0.791	0.5667	0.5692	0.4972	0.702	0.6937	0.5755	0.528	0.73	0.8368	0.4675	0.6159	1.4195	1.1455	0.7139	0.818
HexCer 40:2;2	0	0	0	0	0	0	0	0	0	0	0.2067	0.2126	0	0	0.2743	0.2004	0	0
HexCer 41:1;2	0.3914	0.3631	0.3691	0.2937	0.2581	0.2146	0	0	0.2713	0.2361	0.3555	0.3488	0.2275	0.2766	0.7525	0.6438	0.3885	0.3662
HexCer 41:2;2	0	0	0	0	0	0	0.2456	0.182	0	0	0.2698	0.2749	0	0	0.2742	0.2614	0.1634	0.1935
HexCer 42:0;2	0	0	0	0	0	0	0	0	0	0	0	0	0	0	0.7985	0.7242	0	0
HexCer 42:0;3	0	0	0	0	0	0	0	0	0	0	0	0	0	0	0.2458	0.5042	0	0
HexCer 42:1;2	3.162	2.9385	2.7945	2.1049	1.8859	1.8221	2.618	2.0553	1.8027	1.7314	2.7464	2.7417	1.5591	1.8499	7.1834	6.6275	2.5085	3.053
HexCer 42:1;3	0	0	0	0	0	0	0	0	0	0	0	0	0	0	0.6097	0.6346	0	0
HexCer 42:2;2	2.3931	2.4486	2.7295	2.0009	1.7069	1.5545	2.3699	2.2201	1.812	1.7137	2.7326	3.0782	1.6066	1.7259	3.4855	2.974	2.0721	2.6223
HexCer 42:2;3	0	0	0.2517	0.1691	0	0	0.1686	0.1911	0.1472	0.1371	0.2329	0.3316	0	0	0.2667	0.2466	0	0
PA 14:0;0-14:0;0	0	0	0	0	0	0	0	0	0	0	0	0	0	0	0	0	0	0
PA 14:0;0-16:0;0	0.7452	0.704	0	0	0	0	0	0	0	0	0	0	0	0	0	0	0	0
PA 14:0;0-16:1;0	0	0	0	0	0	0	0	0	0	0	0	0	0	0	0	0	0	0
PA 14:0;0-18:0;0	0	0	0	0	0	0	0	0	0	0	0	0	0	0	0	0	0	0
PA 16:0;0-16:0;0	0.9327	0.5267	0	0	0	0	0	0	0	0	0.1973	0.1695	0	0	0.3071	0.2525	0	0
PA 14:0;0-18:1;0	0.7333	0.7184	0	0	0	0	0	0	0	0	0.094	0.0928	0	0	0.1134	0.1239	0	0
PA 16:1;0-16:0;0	1.4948	1.5664	0	0	0	0	0	0	0	0	0.2109	0.2865	0	0	0.3122	0.2061	0	0
PA 16:1;0-16:1;0	0.4462	0.4543	0	0	0	0	0	0	0	0	0	0	0	0	0	0	0	0
PA 16:0;0-17:0;0	0	0	0	0	0	0	0	0	0	0	0	0	0	0	0	0	0	0
PA 16:0;0-18:0;0	0.9748	0.4986	0.8335	1.6055	4.0078	0.6727	0.6794	0.5456	0.6529	0.2645	0.3174	0.3825	0.8817	0.9433	0.6734	0.6132	0.5635	0.3349
PA 16:0;0-18:1;0	3.8716	4.6507	1.3951	0.9366	1.0394	1.0369	0.7506	0.7412	0.6618	0.6526	0.6097	0.7268	0.5208	0.7702	1.1051	0.8794	0.9416	1.1324
PA 16:1;0-18:0;0	1.1987	1.0884	0.5201	0.5095	0.8812	0.4685	0.3429	0.3434	0.3147	0.2704	0.1983	0.2671	0.3529	0.4582	0.2967	0.2018	0.4736	0.43
PA 16:0;0-18:2;0	0	0	0.4642	0.264	0	0	0	0	0	0	0.183	0.2136	0.2239	0.2433	0.3794	0.2183	0	0
PA 16:1;0-18:1;0	0	0	0.5439	0.4361	1.1871	0.7554	0	0	0.4527	0.4533	0.2193	0.2203	0.2346	0.3174	0.246	0.1965	0.6284	0.6979
PA 14:3;0-20:0;0	0.3259	0.2382	0	0	0	0	0	0	0	0	0	0	0	0	0	0	0	0
PA 17:0;0-18:1;0	0.2618	0.375	0	0	0	0	0	0	0	0	0	0	0	0	0	0	0	0
PA 17:1;0-18:0;0	0	0	0	0	0	0	0	0	0	0	0	0	0	0	0	0	0	0
PA 16:0;0-20:1;0	0.3649	0.1727	0	0	0	0	0	0	0	0	0	0	0	0	0	0	0	0
PA 18:1;0-18:0;0	1.8034	1.04	0.773	0.6905	1.3238	0.6705	0.5573	0.6643	0.7291	0.6543	0.5287	0.6768	0.6657	0.7589	0.8228	0.6913	1.0156	1.0771
PA 16:0;0-20:2;0	0	0	0	0	0	0	0	0	0	0	0	0	0	0	0	0	0	0
PA 18:1;0-18:1;0	1.8795	2.6736	0.7152	0.4513	0	0	0	0	0.3494	0.2777	0.2715	0.3729	0.2994	0.4313	0.4869	0.3325	0.1826	0.6423
PA 18:2;0-18:0;0	0.8831	0.9472	0.3635	0.1886	0	0	0	0	0.1957	0.238	0.1932	0.21	0.1777	0.1997	0.4587	0.2055	0.1351	0.4344
PA 16:0;0-20:3;0	0.1353	0.1323	0	0	0	0	0	0	0	0	0	0	0	0	0	0	0	0
PA 18:2;0-18:1;0	0.6374	0.7818	0	0	0.6853	0.3138	0	0	0.3171	0.2401	0.2256	0.2994	0	0	0.4099	0.2868	0.4226	0.4718
PA 18:3;0-18:0;0	0	0	0	0	0	0	0	0	0	0	0	0	0	0	0	0	0	0
PA 18:2;0-18:2;0	0	0	0	0	0	0	0	0	0	0	0	0	0	0	0	0	0	0
PA 18:1;0-20:2;0	0.4564	0.5988	0	0	0	0	0	0	0	0	0	0	0	0	0	0	0	0
PA 20:3;0-18:0;0	0.3044	0.3476	0	0	0	0	0	0	0	0	0	0	0	0	0	0	0	0
PA 18:1;0-20:3;0	0	0	0	0	0	0	0	0	0	0	0	0	0	0	0	0	0	0
PA 18:2;0-20:2;0	0.1365	0.1931	0	0	0	0	0	0	0	0	0	0	0	0	0	0	0	0
PA 18:3;0-20:1;0	0	0	0	0	0	0	0	0	0	0	0	0	0	0	0	0	0	0
PA 20:4;0-18:0;0	0.4522	0.4805	0	0	0	0	0	0	0	0	0	0	0	0	0	0	0	0
PC 14:0;0-14:0;0	4.7833	4.4292	3.6879	3.492	2.8914	2.4215	1.6586	1.8065	1.8648	1.7311	1.8045	2.1574	0	0	1.0675	0.9364	2.1252	1.8757
PC 16:0;0-12:0;0	1.0643	1.063	0	0	0	0	0	0	0	0	0	0	0	0	0	0	0	0
PC 15:0;0-15:0;0	0.4994	0.4468	0.4204	0.2348	0.4089	0.1726	0.133	0.1611	0.2885	0.1577	0.2979	0.3192	0.3433	0.1493	0.2991	0.1783	0.3894	0.4791
PC 16:0;0-14:0;0	50.1032	49.8871	36.1379	32.559	27.2587	21.9906	15.0886	14.0044	15.1752	15.5453	14.8212	18.2554	14.8405	14.4053	15.0499	12.2937	22.5429	22.663
PC 15:0;0-15:1;0	0	0	0	0	0	0	0	0	0	0	0	0	0	0	0	0	0	0
PC 16:0;0-14:1;0	2.7903	2.5563	0	0	1.5578	1.2913	0.9215	0.9958	1.2627	1.1149	1.9235	2.5722	0	0	0	0	1.8442	1.7025
PC 16:1;0-14:0;0	18.597	18.4495	13.7122	15.2522	11.0356	6.0214	5.9358	7.2399	7.2662	6.8801	10.5814	13.8743	8.3697	4.7562	6.8217	16.7611	8.583	6.6043
PC 18:1;0-12:0;0	0	0	0	0	0	0	0	0	0	0	0	0	0	0	0	0	0	0
PC 15:1;0-15:1;0	0	0	0	0	0	0	0	0	0	0	0	0	0	0	0	0	0	0
PC 16:1;0-14:1;0	2.8297	2.0987	0	0	0	0	0	0	0	0	0	0	0	0	0	0	0	0
PC 16:2;0-14:0;0	0	0	0	0	0	0	0	0	0	0	0	0	0	0	0	0	0	0
PC 16:0;0-14:3;0	0	0	0	0	0	0	0	0	0	0	0.444	0.6963	0	0	0	0	0	0
PC 16:0;0-15:0;0	6.0713	5.6359	3.6783	4.2937	3.1741	2.3312	1.7267	1.9702	1.4618	1.7818	2.7392	2.8443	1.4998	2.0282	2.2905	2.3387	3.5084	4.0914
PC 17:0;0-14:0;0	0.3797	0.2633	0.2509	0.1097	0.1926	0.1611	0.1089	0.1006	0.1402	0.1658	0.0987	0.1608	0.1779	0.2241	0.2243	0.2463	0.3515	0.5192
PC 16:0;0-15:1;0	2.9465	2.7388	1.8343	2.2073	0	0	0	0	1.0868	1.2025	1.5131	1.6238	0	0	0	0	0	0
PC 16:1;0-15:0;0	5.2219	5.0717	3.0166	4.0667	4.9995	2.7608	3.0133	3.356	2.1625	2.0524	2.4154	2.7793	2.8574	2.5601	2.9451	2.3237	3.5307	3.9488
PC 17:0;0-14:1;0	0	0	0	0	0	0	0	0	0	0	0	0	0	0	0	0	0	0
PC 17:1;0-14:0;0	1.3101	1.6186	0.9178	0.9903	1.2336	0.5539	0.7378	0.8167	0.5264	0.5119	0.6239	0.7077	0.6247	0.5406	0.7339	0.5191	0.9458	0.954
PC 16:0;0-16:0;0	48.5594	47.9427	32.2262	27.0387	23.6907	18.4382	11.9185	11.4013	12.3211	11.9479	15.8728	19.4718	12.7903	12.5507	19.6835	14.7947	28.9251	30.5059
PC 17:0;0-15:0;0	0	0	0.4936	0.2006	0.4226	0.2764	0.1853	0.3044	0	0	0	0	0	0	0.4777	0.4255	0.5037	0.4863
PC 18:0;0-14:0;0	5.2682	5.2933	3.9806	3.0836	3.1491	2.4167	1.9447	1.6174	1.8394	1.8448	2.5052	2.751	1.9447	1.5371	3.0014	2.2486	3.843	4.1576
PC 16:0;0-16:1;0	114.491	121.368	85.8072	89.9119	80.9126	50.9418	44.8634	49.0386	48.09	48.5231	54.6066	67.4108	44.1379	46.9515	46.3391	37.4703	61.0387	57.2499
PC 17:1;0-15:0;0	1.3106	1.5796	1.0153	1.2323	0	0	0.5799	0.7863	0.7248	0.827	0.7361	1.1813	0.4081	0.4784	0.7035	0.5268	1.121	1.0928
PC 18:0;0-14:1;0	0	0	0	0	0	0	0	0	0	0	0	0	0	0	0	0	0	0
PC 18:1;0-14:0;0	47.8716	50.8612	35.0866	36.8943	33.9831	19.4601	18.4658	21.0685	20.4485	21.1823	25.0604	29.5456	19.5205	20.7488	19.2326	15.7451	27.6325	26.6644
PC 16:0;0-16:2;0	2.7103	3.2583	2.2461	2.3055	2.3055	1.1265	1.6277	2.0752	1.4597	0.9741	2.4638	4.382	1.8135	0.7984	2.0587	4.0526	2.2771	2.3983
PC 16:1;0-16:1;0	23.8212	23.8962	14.2501	15.5043	14.4102	6.2331	9.7759	13.3213	7.7344	7.0092	15.8029	23.5057	9.0178	5.1532	7.4591	14.8651	12.6781	10.1395
PC 18:1;0-14:1;0	7.2388	6.4848	4.6754	3.9963	0	0	0	0	3.0892	2.7234	0	0	0	0	0	0	0	0
PC 18:2;0-14:0;0	4.5044	4.1777	4.0496	3.7448	3.5589	1.835	0	0	2.5158	2.4166	6.4104	9.6764	4.2249	2.0524	5.5754	10.7363	7.0407	6.548
PC 16:0;0-16:3;0	0	0	0	0	0	0	0	0	0	0	0	0	0	0	0	0	0	0
PC 16:1;0-16:2;0	5.5299	4.702	3.8114	2.9138	0	0	0	0	0	0	0	0	0	0	0	0	0	0
PC 17:0;0-16:0;0	6.6678	5.8469	6.9552	6.8154	6.411	5.0552	5.5809	5.5755	4.5869	4.9752	6.6239	5.8985	5.9888	4.4891	6.7516	5.8014	6.538	6.3357
PC 18:0;0-15:0;0	0	0	0	0	0	0	0	0	0	0	0.4459	0.5057	0	0	0.0283	0.4286	0.66	0
PC 17:0;0-16:1;0	2.3807	2.387	1.586	1.8939	1.7294	0.8107	1.1814	0.9699	1.0744	1.0935	1.2789	1.7055	1.1006	0.8721	1.2675	1.0799	1.3945	1.5151
PC 17:1;0-16:0;0	15.0521	15.4969	11.7328	12.5518	10.825	6.1698	6.7585	7.5346	6.9238	6.5944	8.5914	9.7642	6.4611	6.2892	8.5572	6.5095	10.398	10.2243
PC 18:1;0-15:0;0	15.3235	15.2942	12.2722	12.6829	11.0918	6.6065	7.766	8.4065	7.7156	7.5444	9.4495	11.4265	7.7612	6.8811	9.583	7.5624	10.9654	11.3897
PC 19:1;0-14:0;0	0	0	0	0	0	0	0	0	0	0	0	0	0	0	0	0	0	0
PC 16:0;0-17:2;0	0	0	0	0	0	0	0	0	0	0	0	0	0	0	0	0	0	0
PC 17:1;0-16:1;0	4.3181	4.4412	4.8322	6.2316	5.4679	2.0843	4.6833	5.6044	3.0913	2.8544	3.7733	4.754	5.3208	4.3899	2.8272	2.7157	2.0852	1.9962
PC 18:1;0-15:1;0	4.9782	5.1006	0	0	0	0	0	0	0	0	0	0	0	0	0	0	3.6644	3.788
PC 18:2;0-15:0;0	1.8403	1.8235	3.0671	2.9175	2.8242	1.4568	0	0	2.0686	1.7652	2.4115	3.4931	0	0	2.8414	2.3214	1.6675	1.6692
PC 17:0;0-17:1;0	0	0	0.3379	0.3437	0.3003	0.4003	0.2224	0.2651	0.177	0.2478	0.243	0.2875	0	0	0	0	0.2708	0.3073
PC 18:0;0-16:1;0	9.3525	11.2526	6.1501	5.3218	8.4866	5.0967	4.3955	3.5272	4.046	4.2923	3.6546	5.4008	4.7651	1.42	5.789	2.85	6.3751	6.0169
PC 18:1;0-16:0;0	312.645	334.111	261.454	261.219	233.911	155.418	145.749	157.846	157.801	153.24	189.445	234.13	152.463	173.119	200.92	159.277	232.397	225.356
PC 20:1;0-14:0;0	1.6812	1.9003	0.9741	1.3085	0.7823	0.332	0.3667	0.4702	0.4342	0.4248	0.3793	0.7108	0.3221	0.5387	0.4023	0.3135	0.8114	0.4104
PC 17:1;0-17:1;0	0.7476	0.7636	0.2598	0.6338	0.6775	0.1763	0.1709	0.4475	0.5123	0.1794	0.4699	0.6138	0	0	0.2592	0.1812	0.5251	0.5816
PC 18:0;0-16:2;0	0	0	0	0	0	0	0	0	0	0	0	0	0	0	0	0	0	0
PC 18:1;0-16:1;0	127.982	137.405	95.4885	101.722	92.2005	40.3073	49.6997	58.1497	57.573	56.5927	64.401	81.4009	52.8553	53.0807	49.739	40.3483	71.6824	65.6059
PC 18:2;0-16:0;0	27.1572	29.3511	27.8917	28.9251	26.8012	14.273	19.4619	20.9662	19.9435	20.8646	29.6507	37.6085	24.616	25.4375	37.3637	28.2925	38.5969	41.0158
PC 20:2;0-14:0;0	0.34	0.4051	0	0	0	0	0	0	0	0	0	0	0	0	0	0	0	0
PC 16:0;0-18:3;0	1.0767	1.1367	0.8685	1.1393	0	0	0.6302	0.7462	0.797	0.7308	0.9649	1.5884	0.8673	0.6484	1.2379	1.0884	1.4199	1.506
PC 18:1;0-16:2;0	2.113	2.35	1.7506	2.0249	1.8432	0.8029	0.9793	1.1629	1.0319	1.2066	1.5049	1.9267	1.0494	0.8477	0.8942	1.2017	1.3983	1.5343
PC 18:2;0-16:1;0	7.3668	7.6866	6.7293	7.612	7.7405	3.2904	4.5022	5.5282	5.3206	4.6956	7.8254	9.4523	5.507	4.932	6.2367	5.3819	8.4871	8.4358
PC 20:3;0-14:0;0	0.5106	0.4332	0.2125	0.424	0	0	0	0	0	0	0.3561	0.2862	0	0	0	0	0	0
PC 18:3;0-16:1;0	0	0	0	0	0	0	0	0	0	0	1.4988	1.8059	0	0	0	0	2.8087	2.6787
PC 20:4;0-14:0;0	0	0	2.615	2.2858	0	0	0	0	0	0	1.5118	2.0485	0	0	0	0	0	0
PC 18:0;0-17:1;0	1.4941	1.2315	1.358	1.5748	1.2009	0.5409	0.871	0.1311	0.8886	0.1113	1.0985	1.0859	0.9537	0.7952	0.3807	0.982	0.8812	0.477
PC 18:1;0-17:0;0	8.5468	9.2779	7.5901	7.9278	7.0753	4.5124	5.1982	5.5261	4.8494	5.0612	6.6227	7.9653	4.9075	4.7241	7.8882	5.9561	8.5293	9.3813
PC 19:1;0-16:0;0	1.931	1.8503	1.399	1.389	1.3269	1.1538	0.8702	1.3115	0.8709	0.9767	1.046	1.3094	0.9347	0.9452	1.4285	0.8405	1.7326	1.9725
PC 20:1;0-15:0;0	0.4155	0.4891	0	0	0	0	0	0	0	0	0	0	0	0	0	0	0	0
PC 17:0;0-18:2;0	1.3688	1.6248	1.602	1.4207	0	0	1.0151	1.3055	0.9935	1.0216	1.7198	1.7327	0	0	2.1029	1.6569	1.5917	2.6557
PC 18:1;0-17:1;0	19.0171	19.7187	14.3095	16.3629	16.0189	7.7807	8.9617	10.3337	9.4559	8.9766	11.6752	13.1419	11.0557	9.7793	10.5216	8.4918	14.2826	13.0078
PC 19:1;0-16:1;0	1.0421	1.3304	0.644	0.9768	0	0	0.4023	0.5172	0.4748	0.4517	0.4418	0.586	0	0	0	0	0.5601	0.5976
PC 19:2;0-16:0;0	0	0	0	0	0	0	0	0	0	0	0.315	0.3763	0	0	0	0	0	0
PC 18:1;0-17:2;0	1.7769	2.0218	0	0	0	0	0	0	0	0	0	0	0	0	0	0	0	0
PC 18:2;0-17:1;0	1.2697	1.289	3.0661	2.9197	0	0	2.3006	2.6105	2.2068	2.0588	0	0	2.5198	2.2829	3.3396	2.9344	4.0589	4.3322
PC 19:3;0-16:0;0	0	0	0	0	0	0	0	0	0	0	0	0	0	0	0	0	0	0
PC 18:0;0-18:1;0	43.3204	47.2891	43.7827	40.6967	37.79	23.4785	27.5632	27.9511	26.7671	24.7329	33.9075	40.8303	26.6862	23.8828	33.8858	34.4114	45.6758	44.4539
PC 19:1;0-17:0;0	0	0	0	0	0	0	0	0	0	0	0	0	0	0	0	0	0	0
PC 20:0;0-16:1;0	0	0	0	0	0	0	0	0	0	0	0	0	0	0	0	0	0	0
PC 20:1;0-16:0;0	6.0291	6.1335	4.9428	6.1332	5.3102	3.7271	3.0285	3.0421	3.2351	3.0013	2.8609	4.4485	2.6349	3.5019	2.2274	2.2389	4.0552	3.9517
PC 18:0;0-18:2;0	11.6535	10.979	12.75	13.3881	8.7276	6.888	9.4984	9.9448	8.9999	7.68	12.8849	17.3621	10.2519	10.0661	20.4456	14.188	20.1006	22.3196
PC 18:1;0-18:1;0	176.254	191.198	143.64	154.345	140.656	63.5841	81.1552	93.1104	92.9152	92.011	111.61	136.027	87.0501	93.9027	97.0442	79.7949	124.921	119.282
PC 20:1;0-16:1;0	5.4496	5.6262	3.8483	3.8135	4.0858	1.6702	2.073	2.4009	2.3789	2.5213	2.5084	3.2191	2.4461	2.6783	1.8048	1.3192	2.4671	2.6734
PC 20:2;0-16:0;0	3.5192	3.6569	2.9431	3.4586	2.4931	1.6131	1.6973	1.9512	1.7607	1.5971	2.2827	2.7976	2.1782	1.707	2.511	1.3326	2.8369	2.9752
PC 18:0;0-18:3;0	0	0	0	0	0	0	0	0	0	0	0.15	0.1662	0	0	0.1657	0.2548	0	0
PC 18:1;0-18:2;0	30.796	33.6091	32.1769	35.5218	31.833	12.4399	23.4866	28.6809	24.3968	22.4677	39.3591	50.6258	27.2059	24.5331	41.4741	31.2721	46.8922	50.628
PC 20:2;0-16:1;0	1.4861	1.7789	1.1518	1.1617	0	0	0.6904	0.6265	0.5531	0.8983	1.0001	1.5045	0.8576	0.6685	0.8451	0.5479	1.1846	1.1788
PC 20:3;0-16:0;0	4.3004	4.3969	5.1763	5.0377	4.3345	2.1267	3.2975	3.2507	2.9901	3.269	4.7139	5.4433	3.5867	4.0382	5.3597	3.9319	5.2364	5.7373
PC 18:1;0-18:3;0	1.6858	1.935	1.8772	2.0363	2.0302	0.7417	1.1414	1.4429	1.0906	1.2638	1.6806	2.3453	1.5324	1.4923	1.9289	1.5813	2.1361	1.9366
PC 18:2;0-18:2;0	1.2649	1.3536	2.416	2.4701	2.3101	0.5252	2.3504	2.5735	2.1484	1.894	4.5651	5.4215	2.9151	2.2762	4.7212	3.4613	4.2538	4.8034
PC 20:3;0-16:1;0	1.6137	1.4105	1.4898	1.8148	1.5179	0.6333	0.8987	1.1441	0.9996	0.7739	1.5728	1.7823	1.016	0.8351	1.4677	1.1221	1.4757	1.566
PC 20:4;0-16:0;0	3.0453	2.9432	3.2611	3.9023	3.3837	1.8732	2.7174	3.2665	2.6349	2.8127	4.6127	6.0896	3.2822	2.9283	6.7085	5.066	5.5424	6.2663
PC 16:0;0-20:5;0	2.0482	2.1046	0	0	0	0	0	0	1.1557	1.0562	2.0671	2.6816	2.4012	2.419	2.5903	1.797	2.036	2.1546
PC 20:4;0-16:1;0	1.3125	1.751	3.346	3.6793	0	0	2.4093	2.582	0.9105	0.9782	1.3981	2.141	0	0	1.813	1.4679	1.5853	1.6022
PC 19:0;0-18:1;0	0	0	0	0	0	0	0	0	0	0	0	0	0	0	0.9669	0.6408	0	0
PC 19:1;0-18:0;0	1.2693	1.4383	0.2533	0.0517	0	0	0	0	0.627	0.6838	0.7291	1.0029	0	0	0	0	1.1262	1.2501
PC 20:0;0-17:1;0	0	0	0	0	0	0	0	0	0	0	0	0	0	0	0	0	0	0
PC 20:1;0-17:0;0	0	0	0.941	0.4438	0	0	0	0	0	0	0	0	0	0	0	0	0	0
PC 18:0;0-19:2;0	0	0	0	0	0	0	0	0	0	0	0	0	0	0	0	0	0	0
PC 19:1;0-18:1;0	3.7422	4.2958	3.3558	3.2836	3.1887	1.6447	1.855	2.3992	1.8896	1.7056	0	0	1.9754	2.0551	2.3458	1.7421	2.8883	2.8713
PC 20:1;0-17:1;0	0.566	0.7294	0	0	0	0	0	0	0.3128	0.3151	0	0	0	0	0	0	0	0
PC 21:2;0-16:0;0	0	0	0	0	0	0	0	0	0	0	0	0	0	0	0	0	0	0
PC 19:1;0-18:2;0	0.8038	0.7036	0	0	0	0	0	0	0	0	1.0497	1.0614	0	0	0	0	0	0
PC 19:2;0-18:1;0	1.0146	1.0867	0	0	0	0	0	0	0	0	0	0	0	0	0	0	1.1154	1.282
PC 20:2;0-17:1;0	0	0	0	0	0	0	0	0	0	0	0	0	0	0	0	0	0	0
PC 20:3;0-17:0;0	0	0	0	0	0	0	0	0	0	0	0.6087	0.8782	0	0	0	0	0.7399	0.88
PC 21:3;0-16:0;0	0	0	0	0	0	0	0	0	0	0	0	0	0	0	0	0	0	0
PC 17:0;0-20:4;0	0	0	0	0	0	0	0	0	0	0	0	0	0	0	0	0	1.7546	2.0131
PC 20:0;0-18:1;0	0	0	0	0	0	0	0	0	0	0	0	0	0	0	0	0	0	0
PC 20:1;0-18:0;0	1.0851	0.91	0.8765	0.7388	1.1788	0.9024	0	0	0	0	0.9098	1.0381	0.8905	0.805	1.079	0.8789	0	0
PC 22:1;0-16:0;0	0.9905	0.7524	0.5187	0.5276	0	0	0	0	0	0	0	0	0	0	0	0	1.4922	1.0015
PC 20:1;0-18:1;0	9.827	11.3073	8.8162	9.2593	8.7461	4.1358	4.6055	5.2671	5.346	4.2158	6.4415	7.8233	5.3143	3.6798	5.5856	4.8833	6.9974	6.5956
PC 20:2;0-18:0;0	0.8661	0.8608	0.7342	1.0916	1.0408	0.5137	0.5911	0.6139	0.6038	0.5354	0.8577	0.9936	0.4898	0.4121	0.4929	0.4099	0.7405	1.0352
PC 22:1;0-16:1;0	0	0	0	0	0	0	0	0	0	0	0	0	0	0	0	0	0	0
PC 22:2;0-16:0;0	0.4063	0.4707	0	0	0	0	0	0	0	0	0	0	0	0	0	0	0	0
PC 18:0;0-20:3;0	2.318	2.3177	2.5363	2.6755	2.3538	1.4474	2.3533	2.4621	1.6017	1.5452	3.1824	4.1777	2.5019	2.0364	3.3458	2.8704	4.4064	5.4734
PC 20:1;0-18:2;0	1.3647	1.6583	1.3414	1.1999	1.2084	0.5088	0.845	1.1794	0.8356	0.7419	1.3866	1.5335	0.7994	0.9403	1.251	0.9945	1.7086	1.795
PC 20:2;0-18:1;0	3.95	4.6108	2.9872	3.1509	3.1185	1.5512	2.0205	2.7953	1.9337	1.7978	3.3364	4.0195	2.5398	1.5866	2.6726	2.5985	3.7916	3.9487
PC 22:3;0-16:0;0	0.3827	0.3054	0.3887	0.2223	0.371	0.1842	0.17	0.1943	0.1528	0.1534	0.5337	0.4217	0	0	0.4055	0.3268	0.4987	0.4292
PC 18:0;0-20:4;0	1.9077	2.1473	2.8919	2.7163	3.0966	1.591	2.6142	3.1327	2.1386	2.1927	3.9481	4.7153	3.4186	2.8643	6.0782	4.3813	5.9769	6.842
PC 20:2;0-18:2;0	0	0	0.6085	0.386	0	0	0	0	0.4781	0.4377	1.1471	1.1511	0	0	0.9738	0.5742	1.1016	1.3864
PC 20:3;0-18:1;0	7.13	8.3755	7.0354	6.3876	7.2358	3.1	5.313	6.0994	4.6806	4.5964	7.2779	8.7836	5.8233	5.6132	8.8389	6.7797	8.0769	8.4585
PC 22:4;0-16:0;0	0	0	0	0	0	0	0	0	0	0	0.4701	0.9415	0	0	0	0	1.0654	1.2359
PC 18:0;0-20:5;0	0.7478	0.7688	0.4923	0.8052	0	0	0	0	0.6006	0.5796	0.7249	1.2909	0	0	1.2676	1.1372	0.8898	1.3016
PC 18:1;0-20:4;0	4.1825	5.0693	5.7763	6.0829	6.3716	2.2929	4.5038	5.4603	4.0723	3.5607	6.6394	9.1731	5.1627	5.5853	8.3746	5.8555	8.5522	8.3385
PC 20:3;0-18:2;0	0.6476	0.5597	1.063	1.3648	0	0	1.5187	1.2821	0.8608	1.0234	1.6347	2.2273	1.4715	1.0124	1.923	1.428	1.69	2.0065
PC 22:4;0-16:1;0	0	0	0	0	0	0	0	0	0	0	0	0	0	0	0	0	0	0
PC 22:5;0-16:0;0	2.1127	2.5893	2.9675	2.7076	3.354	1.4562	1.8567	2.6004	2.1584	1.8689	2.7849	3.9503	2.4541	2.3333	3.7134	2.7668	4.0176	4.2477
PC 18:1;0-20:5;0	0	0	0	0	0	0	0	0	0	0	0	0	0	0	0	0	0	0
PC 20:4;0-18:2;0	0	0	0	0	0	0	0	0	0	0	0	0	0	0	0	0	0	0
PC 22:5;0-16:1;0	0	0	0	0	0	0	0	0	0	0	0	0	0	0	0	0	0	0
PC 22:6;0-16:0;0	0	0	0	0	0	0	0	0	0	0	0	0	0	0	0	0	0	0
PC 20:1;0-19:1;0	0	0	0	0	0	0	0	0	0	0	0	0	0	0	0	0	0	0
PC 21:3;0-18:1;0	0	0	0	0	0	0	0	0	0	0	0	0	0	0	0	0	0	0
PC 22:4;0-17:0;0	0	0	0	0	0	0	0	0	0	0	0	0	0	0	0	0	0	0
PC 19:1;0-20:4;0	0	0	0	0	0	0	0	0	0	0	0	0	0	0	0	0	0	0
PC 22:5;0-17:0;0	0	0	0	0	0	0	0	0	0	0	0	0	0	0	0	0	1.4373	1.4179
PC 17:0;0-22:6;0	0	0	0	0	0	0	0	0	0	0	0	0	0	0	0	0	0	0
PC 22:0;0-18:1;0	0	0	0	0	0	0	0	0	0	0	0	0	0	0	0	0	0	0
PC 22:1;0-18:0;0	0	0	0	0	0	0	0	0	0	0	0	0	0	0	0	0	0	0
PC 20:1;0-20:1;0	0	0	0	0	0	0	0	0	0	0	0	0	0	0	0	0	0	0
PC 22:1;0-18:1;0	1.3556	1.2914	1.1243	1.2063	0	0	0	0	0.6733	0.6138	0	0	0	0	0	0	0	0
PC 20:1;0-20:2;0	0	0	0	0	0	0	0	0	0	0	0	0	0	0	0	0	0	0
PC 22:2;0-18:1;0	0.6118	0.7535	0	0	0	0	0	0	0	0	0	0	0	0	0	0	0	0
PC 22:3;0-18:0;0	0	0	0	0	0	0	0	0	0	0	0.7195	0.8217	0	0	0	0	0.5906	0.7822
PC 20:0;0-20:4;0	0	0	0	0	0	0	0	0	0	0	0	0	0	0	0	0	0	0
PC 20:1;0-20:3;0	0.3541	0.396	0	0	0	0	0	0	0	0	0	0	0	0	0	0	0	0
PC 22:3;0-18:1;0	0.5815	0.5912	0	0	0	0	0	0	0.3216	0.3427	0.5467	0.6498	0	0	0	0	0.8563	0.7778
PC 22:4;0-18:0;0	0	0	0	0	0	0	0	0	0	0	0	0	0	0	0	0	0.6534	0.983
PC 18:0;0-22:5;0	1.0142	1.159	2.6604	2.1184	2.4224	1.2042	2.0846	2.2247	2.1806	1.2713	1.8582	2.588	2.4019	1.528	2.7966	1.9955	3.3053	4.1323
PC 20:1;0-20:4;0	0.3998	0.5418	0	0	0	0	0	0	0	0	0.2976	0.3455	0	0	0	0	0	0
PC 22:4;0-18:1;0	0	0	0	0	0	0	0	0	0	0	0.695	0.8217	0	0	0.9949	0.9846	1.3117	1.4376
PC 18:0;0-22:6;0	0	0	0	0	0	0	0	0	0	0	0	0	0	0	0	0	1.9719	2.7323
PC 20:3;0-20:3;0	0	0	0	0	0	0	0	0	0	0	0	0	0	0	0.3727	0.1829	0	0
PC 22:5;0-18:1;0	3.0493	2.6465	4.6666	3.8506	0	0	2.6905	3.3668	2.9495	2.8466	5.1563	6.4188	3.5259	3.2904	4.5087	3.465	4.0666	4.3973
PC 18:1;0-22:6;0	0	0	0	0	0	0	3.0326	4.1829	0	0	0	0	0	0	0	0	0	0
PC 20:4;0-20:4;0	0	0	0	0	0	0	0	0	0	0	0.6127	0.7253	0	0	0	0	0	0
PC O- 16:0;0-14:0;0	3.7279	3.7004	0	0	0	0	0	0	0	0	0	0	0	0	0	0	0	0
PC O- 14:1;0-16:0;0	0.4807	0.715	0.8897	0.4869	0.8198	0.4486	0.5225	0.4224	0.3493	0.7228	0.4263	0.8284	0	0	1.0391	0.8868	1.1846	1.2292
PC O- 16:1;0-14:0;0	0.2692	0.3649	0.4431	0.2979	0.328	0.2016	0.3012	0.2423	0.1608	0.2783	0.2025	0.4591	0	0	0	0	0	0
PC O- 16:0;0-15:0;0	0	0	0	0	0	0	0	0	0	0	0	0	0	0	0	0	0	0
PC O- 16:0;0-15:1;0	0	0	0	0	0	0	0	0	0	0	0	0	0	0	0	0	0	0
PC O- 16:1;0-15:0;0	0	0	0	0	0	0	0	0	0	0	0	0	0	0	0	0	0	0
PC O- 15:1;0-16:1;0	0	0	0	0	0	0	0	0	0	0	0	0	0	0	0	0	0	0
PC O- 16:0;0-16:0;0	9.9147	7.8183	7.5571	6.7711	5.4566	3.2389	3.3665	3.0649	0	0	3.1699	3.9025	2.0139	2.2675	2.2178	2.2343	2.8166	3.9103
PC O- 18:0;0-14:0;0	0	0	0	0	0	0	0	0	0	0	0	0	0	0	0	0	0	0
PC O- 16:0;0-16:1;0	12.6635	12.9849	11.105	10.7909	9.4769	6.6185	6.1553	6.491	6.6931	6.3327	7.641	9.0837	6.2919	6.3698	6.7445	5.2442	8.3439	8.0071
PC O- 18:1;0-14:0;0	0	0	0	0	0	0	0	0	0	0	0	0	0	0	0	0	0	0
PC O- 16:0;0-16:2;0	0.7583	0.8823	0.6787	0.595	0.7138	0.5124	0	0	0.5524	0.5639	0.6071	0.6407	0.4139	0.7037	0	0	0.7018	0.756
PC O- 16:1;0-16:1;0	2.6971	2.6046	2.1916	2.3649	2.3058	1.1264	1.7652	2.0917	1.3568	1.3843	1.7617	2.1265	1.4274	1.234	0	0	2.1407	1.9832
PC O- 16:2;0-16:1;0	0	0	0	0	0	0	0.2437	0.2628	0	0	0	0	0	0	0	0	0	0
PC O- 16:0;0-17:1;0	0	0	0	0	0	0	0	0	0	0	0	0	0	0	0	0	0	0
PC O- 18:0;0-16:0;0	0	0	0	0	0	0	0	0	0	0	0	0	0	0	0	0	0	0
PC O- 18:0;0-16:1;0	0	0	0	0	0	0	0	0	0	0	0	0	0	0	0	0	0	0
PC O- 18:1;0-16:0;0	25.133	25.9849	21.049	21.3844	19.138	11.4847	11.5416	12.7115	12.5961	12.0437	14.323	17.5171	11.7313	11.5666	11.9966	9.4554	15.1327	15.3271
PC O- 18:1;0-16:1;0	12.1787	12.4804	12.0363	12.039	10.2656	5.9021	6.9724	7.8708	5.3314	4.3238	9.9236	11.2086	7.3387	6.9648	8.8481	6.3525	9.9717	11.0058
PC O- 18:2;0-16:0;0	0	0	0	0	0	0	0	0	2.1282	3.122	0	0	0	0	0	0	0	0
PC O- 18:2;0-16:1;0	0	0	0	0	0	0	0	0	0	0	0	0	0	0	0	0	0	0
PC O- 18:0;0-18:1;0	0	0	0	0	0	0	0	0	0	0	0	0	0	0	0	0	0	0
PC O- 18:0;0-18:2;0	0	0	0	0	0	0	0	0	0	0	0	0	0	0	0	0	0	0
PC O- 18:1;0-18:1;0	5.7396	7.3137	4.5723	5.8832	0	0	3.275	3.6037	3.0234	3.4912	4.2328	4.8076	2.7033	2.9884	2.9971	2.6599	4.1647	3.8167
PC O- 16:0;0-20:3;0	0	0	0	0	0	0	0	0	0	0	0	0	0	0	0	0	0	0
PC O- 18:2;0-18:1;0	4.727	4.8907	0	0	0	0	0	0	0	0	0	0	0	0	0	0	3.8901	3.9342
PC O- 16:0;0-20:4;0	0	0	0	0	0	0	1.8983	2.2552	1.8188	1.9041	2.7263	3.575	0	0	0	0	0	0
PC O- 16:0;0-20:5;0	0	0	0	0	0	0	0	0	0	0	0	0	0	0	0	0	0	0
PC O- 16:1;0-20:4;0	0	0	0	0	0	0	0	0	0	0	2.8501	3.1434	0	0	0	0	0	0
PC O- 18:0;0-20:3;0	0	0	0	0	0	0	0	0	0	0	0	0	0	0	0	0	0	0
PC O- 18:0;0-20:4;0	0	0	0	0	0	0	0	0	0	0	0	0	0	0	0	0	0	0
PC O- 18:1;0-20:3;0	0	0	0	0	0	0	0	0	0	0	0	0	0	0	0	0	0	0
PC O- 16:0;0-22:5;0	0	0	0	0	0	0	0	0	0	0	0	0	0	0	0	0	0	0
PC O- 18:1;0-20:4;0	0	0	0	0	0	0	0	0	0	0	2.3013	2.7879	0	0	0	0	0	0
PC O- 16:0;0-22:6;0	0	0	0	0	0	0	0	0	0	0	0	0	0	0	0	0	0	0
PC O- 18:2;0-20:4;0	0	0	0	0	0	0	0	0	0	0	0	0	0	0	0	0	0	0
PC O- 18:0;0-22:5;0	0	0	0	0	0	0	0	0	0	0	0	0	0	0	0	0	0	0
PC O- 18:0;0-22:6;0	0	0	0	0	0	0	0	0	0	0	0	0	0	0	0	0	0	0
PC O- 18:1;0-22:5;0	0	0	0	0	0	0	0	0	0	0	0	0	0	0	0	0	0	0
PC O- 18:1;0-22:6;0	0	0	0	0	0	0	0	0	0	0	0	0	0	0	0	0	0	0
PE 16:0;0-16:0;0	0.8747	0.882	0.6667	0.5414	0.4494	0.3974	0.3291	0.3065	0.2411	0.2436	0.275	0.2668	0.3474	0.3029	0.3253	0.3136	0.4665	0.637
PE 18:0;0-14:0;0	0	0	0	0	0	0	0	0	0.104	0.1007	0.0882	0.043	0	0	0	0	0.1381	0.1151
PE 16:0;0-16:1;0	5.8635	5.7132	2.8443	2.721	2.1146	2.2937	1.2888	1.3539	1.6166	1.6039	1.18	1.2482	1.156	1.2889	0.682	0.7463	1.6865	1.7471
PE 18:0;0-14:1;0	0	0	0	0	0	0	0	0	0	0	0	0	0	0	0	0	0	0
PE 18:1;0-14:0;0	2.2376	2.3421	1.1238	0.9756	0.8974	0.8556	0.5774	0.5448	0.6762	0.6662	0.4468	0.5168	0.3696	0.6263	0.3339	0.2779	0.7243	0.743
PE 16:0;0-16:2;0	0	0	0	0	0	0	0	0	0	0	0	0	0	0	0	0	0	0
PE 16:1;0-16:1;0	1.9479	1.8578	0.6859	0.6936	0.6069	0.5175	0.2643	0.2969	0.3431	0.3849	0.2117	0.2408	0	0	0	0	0.3809	0.4404
PE 18:1;0-14:1;0	0	0	0	0	0	0	0	0	0	0	0	0	0	0	0	0	0	0
PE 18:0;0-15:0;0	0	0	0	0	0	0	0	0	0	0	0	0	0	0	0	0	0	0
PE 17:0;0-16:1;0	0.2135	0.1651	0	0	0	0	0	0	0	0	0	0	0	0	0	0	0	0
PE 17:1;0-16:0;0	1.0711	0.9386	0	0	0	0	0	0	0	0	0	0	0	0	0	0	0	0
PE 18:1;0-15:0;0	0.0691	0.0451	0	0	0	0	0	0	0	0	0	0	0	0	0	0	0	0
PE 17:1;0-16:1;0	1.6227	1.5886	0	0	0	0	0	0	0	0	0	0	0	0	0	0	0	0
PE 18:0;0-16:1;0	9.9217	10.5444	6.831	5.5125	4.3236	4.8616	3.6199	3.4424	3.9581	3.8803	3.1022	3.3797	2.8213	3.0465	2.3356	1.8247	4.2442	4.7019
PE 18:1;0-16:0;0	49.675	49.7317	26.4953	24.6218	20.5815	20.2464	13.8375	14.458	16.9954	16.0984	12.7435	13.2541	12.0924	13.6138	10.913	9.5323	19.3978	20.4876
PE 17:1;0-17:1;0	0.2763	0.2524	0.0963	0.0643	0.0603	0.0426	0.0735	0.1304	0	0	0.0396	0.1174	0.0369	0.0571	0	0	0.076	0.0365
PE 18:0;0-16:2;0	0	0	0	0	0	0	0	0	0	0	0	0	0	0	0	0	0	0
PE 18:1;0-16:1;0	28.9138	28.2728	11.6436	10.9088	9.2221	8.9596	4.9935	5.3841	6.5917	6.2436	4.2468	4.3467	4.2762	4.66	3.1692	2.5671	6.3027	6.1078
PE 18:2;0-16:0;0	4.3636	4.0869	2.164	1.8423	1.8013	1.5631	1.0216	1.1638	1.4576	1.4102	0.9788	1.1378	1.1758	1.128	1.2224	1.0538	1.8243	2.367
PE 16:0;0-18:3;0	0	0	0	0	0	0	0	0	0	0	0	0	0	0	0	0	0	0
PE 18:1;0-16:2;0	0.6022	0.497	0	0	0	0	0	0	0	0	0	0	0	0	0	0	0	0
PE 18:2;0-16:1;0	1.1703	1.1548	0.563	0.5544	0.4601	0.4984	0.2395	0.2301	0.3458	0.3306	0	0	0	0	0	0	0.5028	0.3409
PE 18:0;0-17:1;0	0	0	0	0	0	0	0	0	0	0	0	0	0	0	0	0	0	0
PE 18:1;0-17:0;0	3.8931	3.9947	2.5505	2.2271	1.7026	1.7471	1.0653	1.4249	1.5271	1.5283	1.2712	1.2512	1.2615	1.0925	1.2551	0.8084	0	0
PE 19:1;0-16:0;0	0	0	0	0	0	0	0	0	0	0	0	0	0	0	0	0	2.1401	2.5507
PE 17:0;0-18:2;0	0	0	0	0	0	0	0	0	0	0	0.0301	0.0779	0	0	0	0	0.1165	0.1869
PE 18:1;0-17:1;0	5.4902	5.5272	3.1806	3.0768	2.939	2.2151	2.0938	2.1126	2.3059	2.329	1.8213	2.1318	2.0208	2.7118	2.2693	1.685	2.4834	2.4731
PE 19:1;0-16:1;0	0.1597	0.193	0	0	0	0	0	0	0	0	0	0	0	0	0	0	0	0
PE 19:2;0-16:0;0	0	0	0	0	0	0	0	0	0	0	0	0	0	0	0	0	0	0
PE 18:2;0-17:1;0	0.3079	0.4243	0	0	0	0	0	0	0	0	0	0	0	0	0	0	0	0
PE 18:0;0-18:1;0	55.0773	55.5485	36.4984	32.4495	25.8833	26.0189	21.4041	22.1335	25.1799	23.5999	20.4162	21.1745	19.2127	22.7333	21.1766	18.1665	31.5339	34.809
PE 20:0;0-16:1;0	0	0	0	0	0	0	0	0	0	0	0	0	0	0	0	0	0	0
PE 20:1;0-16:0;0	0.7654	0.8838	0.567	0.4294	0.3677	0.3779	0	0	0	0	0.3064	0.3152	0	0	0	0	0.5617	0.8729
PE 18:0;0-18:2;0	11.6942	12.7942	7.8009	7.3162	5.9968	5.8762	4.713	4.7139	5.6671	5.05	4.2478	5.0209	0	0	6.0301	4.9866	8.6645	11.1555
PE 18:1;0-18:1;0	122.204	123.919	62.3869	56.5914	48.5482	49.2916	31.5381	32.5386	40.0067	39.7392	28.4481	30.1582	34.1105	41.38	24.2106	21.0245	45.0754	47.4678
PE 20:1;0-16:1;0	1.5831	1.5615	1.0922	0.6432	0.7236	0.6448	0.4847	0.3793	0.592	0.4167	0.3727	0.4379	0.5263	0.3692	0	0	0.5932	0.611
PE 20:2;0-16:0;0	0.971	0.6827	0.4134	0.3593	0.4293	0.1281	0.2759	0.1614	0.301	0.2669	0.2047	0.3071	0	0	0.3027	0.2632	0	0
PE 18:0;0-18:3;0	0.2074	0.2618	0	0	0	0	0	0	0.2418	0.1073	0.0991	0.1075	0	0	0.1585	0.1476	0.2864	0.3458
PE 18:1;0-18:2;0	19.8	19.5001	8.4183	8.4421	7.2717	6.5182	4.4487	5.0029	5.9807	5.6524	4.7043	4.6557	5.081	4.689	5.5301	4.7176	9.3472	11.2663
PE 20:2;0-16:1;0	0.4405	0.6682	0	0	0	0	0	0	0	0	0.1092	0.0647	0	0	0	0	0.133	0.1658
PE 20:3;0-16:0;0	1.6913	1.8623	1.1687	0.7503	0.8479	0.8302	0.5706	0.5944	0.4994	0.8119	0.4972	0.4977	0.4604	1.3797	0.6054	0.5307	1.0277	0.9381
PE 18:1;0-18:3;0	0.7476	0.8085	0	0	0	0	0	0	0	0	0.2086	0.2351	0	0	0	0	0.4881	0.5789
PE 18:2;0-18:2;0	0.726	0.6971	0.3455	0.3709	0.3341	0.3858	0.3754	0.3636	0.3975	0.3692	0.2913	0.2872	0.42	0.3231	0.6923	0.6578	0.6211	0.8012
PE 20:3;0-16:1;0	1.1871	0.9915	0.6147	0.6079	0.6011	0.5419	0	0	0.4016	0.4093	0.2494	0.2264	0.3763	0.6061	0	0	0.3864	0.4926
PE 20:4;0-16:0;0	1.471	1.5345	1.0441	0.9187	0.7567	0.7635	0.8765	0.9793	0.729	0.7038	0.5734	0.523	0.6555	0.5664	1.0402	0.8549	0.8561	1.163
PE 16:0;0-20:5;0	0.7791	0.8196	0	0	0	0	0	0	0	0	0	0	0	0	0	0	0	0
PE 20:4;0-16:1;0	0.769	0.7536	0.5334	0.5637	0	0	0	0	0	0	0.3177	0.3426	0	0	0	0	0	0
PE 19:0;0-18:1;0	0	0	0	0	0	0	0	0	0	0	0	0	0	0	0	0	0	0
PE 19:1;0-18:0;0	0.3772	0.2631	0	0	0	0	0	0	0	0	0	0	0	0	0	0	0	0
PE 18:0;0-19:2;0	0	0	0	0	0	0	0	0	0	0	0	0	0	0	0	0	0	0
PE 19:1;0-18:1;0	1.7178	2.0196	1.104	0.9392	0.7477	0.7298	0.5808	0.6063	0.6458	0.7178	0.5368	0.6246	0.4873	0.6565	0.5109	0.4221	1.0236	1.003
PE 20:1;0-17:1;0	0	0	0	0	0	0	0	0	0	0	0	0	0	0	0	0	0	0
PE 20:2;0-17:0;0	0.1147	0.0509	0	0	0	0	0	0	0	0	0	0	0	0	0	0	0	0
PE 18:0;0-19:3;0	0	0	0	0	0	0	0	0	0	0	0	0	0	0	0	0	0	0
PE 19:2;0-18:1;0	0	0	0	0	0	0	0	0	0	0	0	0	0	0	0	0	0	0
PE 20:3;0-17:0;0	0	0	0.3668	0.3969	0	0	0.2665	0.2329	0.3509	0.3127	0.276	0.2406	0	0	0.2349	0.2197	0.3914	0.4591
PE 21:3;0-16:0;0	0	0	0	0	0	0	0	0	0	0	0	0	0	0	0	0	0	0
PE 17:0;0-20:4;0	0.6016	0.5308	0.297	0.2986	0	0	0	0	0.2142	0.1521	0	0	0	0	0.2464	0.2279	0.2518	0.3573
PE 18:1;0-19:3;0	0	0	0	0	0	0	0	0	0	0	0	0	0	0	0	0	0	0
PE 20:0;0-18:1;0	0.5292	0.4864	0	0	0	0	0	0	0	0	0	0	0	0	0	0	0	0
PE 20:1;0-18:0;0	0.3009	0.2601	0.5992	0.5328	0	0	0	0	0.4235	0.4622	0.3082	0.2553	0.3082	0.5294	0.3557	0.2924	0.5325	0.6657
PE 22:0;0-16:1;0	0	0	0	0	0	0	0	0	0	0	0	0	0	0	0	0	0	0
PE 22:1;0-16:0;0	0	0	0	0	0	0	0	0	0	0	0	0	0	0	0	0	0	0
PE 20:1;0-18:1;0	4.8605	5.0352	2.8723	2.5322	2.11	1.9483	1.5135	1.4141	1.8644	1.7617	1.4815	1.4277	1.2459	1.7765	1.1383	0.9823	2.3118	2.5545
PE 20:2;0-18:0;0	1.8322	1.6683	1.0237	1.0958	0.8323	0.9067	0.6305	0.756	0.7148	0.826	0.6461	0.7072	0.7373	0.8173	0.6351	0.4271	0.8834	1.1054
PE 22:1;0-16:1;0	0.4481	0.4	0	0	0	0	0	0	0	0	0	0	0	0	0	0	0	0
PE 18:0;0-20:3;0	10.2449	10.4188	6.4192	5.9469	5.1488	5.0317	4.0646	4.1154	4.4485	4.1249	3.5096	3.5398	3.2351	3.6267	3.6805	2.9799	5.4684	6.5328
PE 20:1;0-18:2;0	0.8415	1.1284	0	0	0	0	0	0	0.3849	0.4262	0	0	0.2735	0.2457	0.3597	0.2495	0.4038	0.6166
PE 20:2;0-18:1;0	4.1475	3.9477	2.283	2.0194	1.8418	1.4779	1.1958	1.1836	1.4882	1.2521	1.0879	1.0928	1.1924	1.4714	0.9623	0.8365	1.8062	2.1371
PE 22:2;0-16:1;0	0	0	0	0	0	0	0	0	0	0	0	0	0	0	0	0	0	0
PE 22:3;0-16:0;0	0	0	0	0	0	0	0	0	0	0	0.331	0.7423	0	0	0	0	0	0
PE 18:0;0-20:4;0	13.9835	15.1376	9.66	9.2823	7.3598	7.4037	6.2456	6.6709	6.7489	6.1768	6.5487	7.0149	5.9327	4.6933	8.8961	6.9575	10.1316	12.4835
PE 20:2;0-18:2;0	0	0	0	0	0	0	0	0	0	0	0	0	0	0	0	0	0	0
PE 20:3;0-18:1;0	10.6921	10.277	5.2732	4.8457	4.4021	3.6803	2.9243	2.8909	3.3855	3.9531	2.7576	3.1498	2.8637	4.0866	3.4625	2.9672	4.9397	5.4567
PE 22:3;0-16:1;0	1.7477	1.5513	0	0	0	0	0	0	0	0	0	0	0	0	0	0	1.2126	1.1588
PE 22:4;0-16:0;0	0.0679	0.1564	0	0	0	0	0	0	0	0	0	0	0	0	0.1671	0.0906	0.1325	0.4572
PE 18:0;0-20:5;0	1.0749	1.0902	0.533	0.5048	1.9807	2.0578	0.301	0.3605	0.3749	0.283	0.4094	0.3637	1.0198	0.7939	0.4526	0.4009	0.4426	0.803
PE 18:1;0-20:4;0	2.7209	2.5784	1.1287	1.1374	4.2612	3.7624	0.8319	0.7916	0.9372	0.9396	0.8854	0.9852	3.1261	4.1864	1.2573	1.0633	1.5477	2.0374
PE 20:3;0-18:2;0	0.1201	0.119	0.0643	0.0978	0	0	0	0	0	0	0.0698	0.147	0	0	0.2123	0.083	0.0972	0.2483
PE 22:4;0-16:1;0	0	0	0	0	0	0	0	0	0	0	0	0	0	0	0	0	0	0
PE 22:5;0-16:0;0	11.8409	12.0728	6.3911	5.3046	0	0	3.8148	3.5814	3.8967	3.8234	3.3746	3.4567	0	0	3.9517	3.3296	5.4293	6.8445
PE 18:1;0-20:5;0	0.6758	0.8142	0	0	0	0	0	0	0	0	0	0	0	0	0	0	0.4603	0.4841
PE 20:4;0-18:2;0	0.1156	0.0798	0	0	0	0	0	0	0	0	0	0	0	0	0	0	0	0
PE 22:5;0-16:1;0	4.1102	4.0163	0	0	1.8779	1.7334	0	0	1.61	1.4696	1.4326	1.464	1.3572	1.5938	1.8684	1.5733	2.0438	2.5847
PE 22:6;0-16:0;0	0	0	0	0	0	0	0	0	0	0	0	0	0	0	0	0	0	0
PE 21:3;0-18:0;0	0.6214	0.5936	0.3533	0.2478	0	0	0	0	0.196	0.1775	0	0	0	0	0	0	0.2951	0.31
PE 22:3;0-17:0;0	0	0	0	0	0	0	0	0	0	0	0	0	0	0	0	0	0	0
PE 19:0;0-20:4;0	0	0	0	0	0	0	0	0	0	0	0	0	0	0	0	0	0	0
PE 21:3;0-18:1;0	0	0	0	0	0	0	0	0	0	0	0	0	0	0	0	0	0	0
PE 22:3;0-17:1;0	0	0	0	0	0	0	0	0	0	0	0	0	0	0	0	0	0	0
PE 22:4;0-17:0;0	0	0	0	0	0	0	0	0	0	0	0	0	0	0	0	0	0	0
PE 22:0;0-18:1;0	0	0	0	0	0	0	0	0	0.1763	0.1552	0	0	0	0	0	0	0.2237	0.2973
PE 22:1;0-18:0;0	0	0	0	0	0	0	0	0	0	0	0	0	0	0	0	0	0	0
PE 20:1;0-20:1;0	0	0	0	0	0	0	0	0	0	0	0	0	0	0	0	0	0	0
PE 22:1;0-18:1;0	1.4932	1.2874	0.7564	0.7542	0.7107	0.5771	0.47	0.4707	0.5075	0.584	0.4641	0.4463	0	0	0	0	0.7434	0.7621
PE 22:2;0-18:0;0	0.1431	0.1866	0	0	0	0	0	0	0	0	0	0	0	0	0	0	0	0
PE 22:2;0-18:1;0	0.8316	0.7055	0	0	0	0	0	0	0	0	0	0	0	0	0	0	0	0
PE 22:3;0-18:0;0	0.3894	0.6234	0.8258	0.6268	0.5217	0.5331	0.4149	0.3431	0.4788	0.5465	0.3902	0.4335	0	0	0.4911	0.332	0.6232	0.5987
PE 20:0;0-20:4;0	0	0	0	0	0	0	0	0	0	0	0	0	0	0	0	0	0	0
PE 20:1;0-20:3;0	0	0	0	0	0	0	0	0	0	0	0	0	0	0	0	0	0	0
PE 22:3;0-18:1;0	1.2534	1.1617	0.2226	0.2157	0.6074	0.5655	0.2102	0.4839	0.4638	0.218	0.5165	0.2089	0	0	0	0	0.4935	1.1985
PE 22:4;0-18:0;0	0.172	0.0796	0.006	0.0315	0.0329	0.081	0.0493	0.0286	0.0674	0.0201	0.0577	0.0207	0	0	0.6713	0.3061	0.0786	0.3345
PE 18:0;0-22:5;0	5.407	5.4848	3.5574	3.0903	2.8199	2.503	2.2099	2.392	2.8848	2.8052	2.3193	2.4343	2.206	2.1984	2.6337	1.8706	4.0742	5.0669
PE 20:1;0-20:4;0	0	0	0	0	0	0	0	0	0	0	0	0	0	0	0	0	0	0
PE 22:4;0-18:1;0	0.7031	0.4822	0.1036	0.0965	0.1064	0.1227	0.1036	0.1782	0	0	0.1334	0.1148	0	0	0.2814	0.6065	0.7099	0.7162
PE 18:0;0-22:6;0	0	0	0	0	0	0	0	0	0	0	0.0677	0.0261	0	0	0.1843	0.0419	0.3899	0.7107
PE 20:2;0-20:4;0	0	0	0	0	0	0	0	0	0	0	0	0	0	0	0	0	0	0
PE 22:5;0-18:1;0	9.5323	8.824	4.9763	4.5004	4.0385	3.7058	3.2527	3.2518	3.5567	3.8231	3.3047	3.5628	3.1479	3.6125	3.2562	2.746	6.0669	7.0084
PE 18:1;0-22:6;0	4.0673	4.4238	0	0	0	0	0	0	0	0	0	0	0	0	0	0	0	0
PE 20:3;0-20:4;0	0	0	0	0	0	0	0	0	0	0	0	0	0	0	0	0	0	0
PE 20:4;0-20:4;0	0	0	0	0	0	0	0	0	0	0	0	0	0	0	0	0	0	0
PE O- 16:1;0-16:1;0	6.5367	6.3427	4.3326	3.9756	0	0	2.6014	2.5292	0	0	2.2124	2.2249	0	0	0	0	2.6142	3.0812
PE O- 16:0;0-18:1;0	1.6271	1.5428	0	0	0	0	0	0	0	0	0	0	0	0	0	0	0	0
PE O- 16:1;0-18:1;0	48.9302	17.9012	37.294	34.6902	24.9046	27.4601	8.526	22.7388	9.8899	24.8438	19.6889	21.2128	22.4048	27.7373	17.6299	14.2239	28.8347	33.0151
PE O- 18:2;0-16:0;0	6.5599	39.2362	4.8449	4.6601	3.4129	3.5702	17.0074	3.1357	18.5928	3.4657	2.5434	2.9161	0	0	0	0	0	0
PE O- 18:2;0-16:1;0	15.1019	15.5071	10.1948	9.464	7.4443	7.441	6.0704	6.5649	7.2461	7.0328	5.3606	5.8297	5.7808	6.2374	0	0	6.7797	8.18
PE O- 16:1;0-18:3;0	0	0	0	0	0	0	0	0	0	0	0	0	0	0	0	0	0	0
PE O- 17:1;0-18:1;0	0	0	0	0	0	0	0	0	1.2088	1.0194	0	0	0	0	0	0	0	0
PE O- 16:1;0-19:3;0	0	0	0	0	0	0	0	0	0	0	0	0	0	0	0	0	0	0
PE O- 18:0;0-18:1;0	0	0	0	0	0	0	0	0	0	0	0	0	0	0	0	0	0	0
PE O- 16:1;0-20:1;0	1.8913	1.85	0	0	0	0	0	0	0.8741	0.8834	0.7648	0.7653	0	0	0	0	0	0
PE O- 18:1;0-18:1;0	8.6585	8.8237	7.7513	6.8532	5.15	5.4669	4.6258	4.8006	4.1675	4.1301	3.3718	3.679	4.0451	5.0536	3.274	2.6392	5.2143	6.0713
PE O- 16:1;0-20:2;0	0	0	0	0	0	0	0	0	0	0	0	0	0	0	0	0	0	0
PE O- 18:2;0-18:1;0	31.152	32.2052	22.9467	20.6561	16.1018	15.3975	13.5663	13.6053	16.1652	15.0348	12.2916	12.8959	11.7774	14.086	8.8042	7.2808	14.8498	16.6438
PE O- 16:0;0-20:4;0	0	0	0	0	0	0	0	0	0	0	0	0	0	0	0	0	0	0
PE O- 16:1;0-20:3;0	12.4379	11.9983	13.6197	12.7694	9.6346	9.2277	7.6168	7.8418	8.6682	8.4543	3.8889	4.246	6.4419	7.9578	4.4098	3.8788	0	0
PE O- 18:2;0-18:2;0	7.6005	7.7651	0	0	0	0	0	0	0	0	2.7056	2.8559	0	0	0	0	0	0
PE O- 16:0;0-20:5;0	0	0	0	0	0	0	0	0	0	0	0	0	0	0	0	0	0	0
PE O- 16:1;0-20:4;0	27.945	29.1424	21.5325	20.2323	14.5136	13.7943	14.4768	14.6689	13.4463	13.7995	14.8094	15.9315	11.6499	13.6589	14.4887	11.6244	17.4548	20.1771
PE O- 16:1;0-20:5;0	11.3932	12.0154	6.972	6.4683	5.5789	4.997	3.92	3.9997	4.3931	4.3618	3.5546	3.9767	3.3676	4.0227	2.6975	2.2139	3.9228	4.4957
PE O- 17:1;0-20:4;0	0	0	0	0	0	0	0	0	0	0	0	0	0	0	0	0	0	0
PE O- 18:0;0-20:3;0	0	0	0	0	0	0	0	0	0	0	0	0	0	0	0	0	0	0
PE O- 16:1;0-22:3;0	7.9953	8.2891	0	0	0	0	0	0	0	0	0	0	0	0	0	0	0	0
PE O- 18:0;0-20:4;0	0	0	0	0	0	0	0	0	0	0	0	0	0	0	0	0	0	0
PE O- 18:1;0-20:3;0	0	0	5.5185	5.1838	0	0	3.4685	3.5785	3.6403	3.5477	3.0413	3.0894	0	0	0	0	0	0
PE O- 16:0;0-22:5;0	0	0	0	0	0	0	0	0	0	0	0	0	0	0	0	0	0	0
PE O- 16:1;0-22:4;0	2.9048	3.5077	0	0	0	0	1.0998	1.1834	1.2136	1.1817	0	0	0	0	0	0	3.6811	5.2701
PE O- 18:1;0-20:4;0	5.52	5.6613	4.7444	4.6775	3.0217	2.5933	3.0341	2.7682	2.4167	2.1338	2.9905	3.0846	2.0677	2.1453	5.0812	2.7327	4.5913	6.9477
PE O- 18:2;0-20:3;0	10.0076	9.9948	7.7054	6.5814	5.7747	4.7882	3.7242	4.0376	4.2164	3.4911	3.5263	3.9869	2.8342	3.6684	0	0	0	0
PE O- 16:0;0-22:6;0	0	0	0	0	0	0	0	0	0	0	0	0	0	0	0	0	0	0
PE O- 16:1;0-22:5;0	27.2264	26.9232	19.6476	16.3712	14.4348	14.337	12.8764	12.277	14.4214	13.8456	10.9051	11.5189	11.7336	14.1353	8.3359	6.5181	17.3199	21.1189
PE O- 18:1;0-20:5;0	2.479	2.8942	1.8687	1.9459	1.3755	0.8292	1.4128	0.7024	0.7407	1.0899	0.8641	1.2631	0	0	0	0	0	0
PE O- 18:2;0-20:4;0	21.2475	22.288	16.6062	15.7976	11.4577	9.6238	9.9284	12.1735	11.3071	10.2083	11.6891	13.0137	9.9805	12.2902	10.9448	9.0348	14.0892	16.5933
PE O- 16:1;0-22:6;0	15.3014	15.7259	9.7218	9.6402	6.7833	6.519	5.4191	5.6717	7.3508	6.4962	5.6233	5.9557	8.6159	10.5473	4.0259	2.6053	7.8893	10.7278
PE O- 18:2;0-20:5;0	10.5161	11.7333	8.1953	6.5178	6.5907	5.8881	4.7798	5.0844	4.4084	4.7212	3.6297	3.8673	0	0	2.101	2.4485	3.9169	3.8107
PE O- 18:0;0-22:4;0	0	0	0	0	0	0	0	0	0	0	0	0	0	0	0	0	0	0
PE O- 18:0;0-22:5;0	1.319	1.5658	1.1204	1.0441	0.7795	0.5636	0.6851	0.8402	0	0	0.6755	0.6994	0	0	0	0	0.8454	1.2332
PE O- 18:1;0-22:4;0	0	0	0	0	0	0	0	0	0	0	0	0	0	0	0	0	0	0
PE O- 18:0;0-22:6;0	0	0	0	0	0	0	0	0	0	0	0	0	0	0	0	0	0	0
PE O- 18:1;0-22:5;0	6.6119	6.8727	5.255	5.1903	3.9565	3.8993	3.6237	3.8955	4.1128	3.6886	3.5524	3.854	3.3901	4.0728	2.9682	2.1308	5.5541	7.0669
PE O- 18:1;0-22:6;0	2.467	2.4791	2.2942	1.6945	1.5346	1.0876	0	0	0	0	1.1244	1.1011	0	0	0	0	1.701	2.104
PE O- 18:2;0-22:5;0	11.794	12.6836	8.8941	8.2999	6.6581	5.9431	0	0	7.7532	7.2204	5.2375	5.8695	5.9935	7.2264	0	0	7.4775	9.6103
PE O- 18:2;0-22:6;0	9.5996	10.1997	6.4593	6.1662	5.4351	4.5892	3.9079	4.3104	4.5516	4.5673	3.6593	3.9934	3.524	3.9234	0	0	5.1479	6.2487
PG 16:0;0-18:0;0	0.152	0.2442	0.3276	0.0506	0.0392	0.6052	0.1956	0.1748	0.049	0.1379	0.1243	0.1313	0.1106	0.0679	0.0531	0.1269	0.1305	0.1648
PG 16:0;0-18:1;0	4.1357	3.5879	1.6282	1.6145	1.465	1.2785	1.1193	0.9153	1.0733	1.1318	1.2506	1.5557	0.9306	0.796	0.8491	0.925	1.4473	1.4721
PG 16:1;0-18:0;0	0	0	0.0356	0.0352	0	0	0.04	0.0248	0	0	0	0	0	0	0.062	0.0976	0	0
PG 16:0;0-18:2;0	0.0601	0.0597	0.1972	0	0	0	0.2007	0.2107	0.2265	0.1817	0.3296	0.1124	0	0	0.3067	0.1662	0.1672	0.1969
PG 16:1;0-18:1;0	2.5774	2.2786	1.141	1.2502	1.0471	0.8383	0.5138	0.5424	0.6112	0.5719	0.494	0.7181	0.5183	0.7502	0.3769	0.431	0.733	0.8429
PG 16:1;0-18:2;0	0.4602	0.4301	0.27	0.2543	0.2029	0.1353	0.1286	0.1607	0.111	0.1348	0.1481	0.169	0	0	0.1636	0.1738	0	0
PG 17:0;0-18:0;0	0	0	0	0	0	0	0	0	0	0	0	0	0	0	0	0	0	0
PG 16:0;0-19:1;0	0	0	0	0	0	0	0	0	0	0	0	0	0	0	0	0	0	0
PG 17:0;0-18:1;0	0	0	0	0	0	0	0	0	0	0	0	0	0	0	0	0	0	0
PG 17:1;0-18:1;0	0.4507	0.4695	0.167	0.1593	0	0	0	0	0.121	0.1347	0	0	0	0	0	0	0	0
PG 16:0;0-20:1;0	0	0	0	0	0	0	0	0	0	0	0	0	0	0	0	0	0	0
PG 18:1;0-18:0;0	3.4191	3.0591	1.8928	1.8241	1.3593	1.5805	1.3835	0.9773	1.4611	1.2927	0.8573	1.0933	0.798	0.5792	0.7092	0.6748	1.2612	1.3334
PG 16:0;0-20:2;0	0	0	0	0	0	0	0	0	0	0	0	0	0	0	0	0	0	0
PG 16:1;0-20:1;0	0	0	0	0	0	0	0	0	0	0	0	0	0	0	0	0	0	0
PG 18:1;0-18:1;0	6.5961	6.2766	3.3733	3.1327	2.6173	2.1301	1.9184	1.9943	2.1958	1.9409	1.8299	2.1441	1.3246	1.8334	1.3758	1.2423	1.8242	2.0476
PG 18:2;0-18:0;0	0.0954	0.1057	0.0114	0.0022	0.033	0.1064	0.0327	0.013	0.0072	0.0792	0.0028	0.0278	0.084	0.022	0.1077	0.0954	0.1107	0.1052
PG 16:0;0-20:3;0	0	0	0	0	0	0	0	0	0	0	0	0	0	0	0	0	0	0
PG 16:1;0-20:2;0	0.0127	0.0647	0	0	0.0634	0.0781	0.03	0.0099	0	0	0	0	0	0	0	0	0	0
PG 18:2;0-18:1;0	2.0012	2.0132	1.3123	1.233	0.8744	0.7054	0.9112	1.0027	0.8023	0.7842	0.9502	1.0915	0.6415	0.7607	0.9145	0.7487	0.9225	1.3293
PG 16:0;0-20:4;0	0	0	0	0	0	0	0	0	0	0	0	0	0	0	0	0	0	0
PG 16:1;0-20:3;0	0.2707	0.171	0	0	0	0	0	0	0	0	0	0	0.0287	0.0522	0	0	0	0
PG 18:2;0-18:2;0	0.2674	0.3313	0.3125	0.2418	0	0	0.2622	0.255	0.2219	0.1829	0.2568	0.2716	0.1436	0.1244	0.3314	0.2748	0.2372	0.3575
PG 18:1;0-19:1;0	0	0	0	0	0	0	0	0	0	0	0	0	0	0	0	0	0	0
PG 18:0;0-20:2;0	0	0	0	0	0	0	0	0	0	0	0	0	0	0	0	0	0	0
PG 18:1;0-20:1;0	0.4343	0.2997	0	0	0	0	0	0	0	0	0.13	0.1343	0	0	0	0	0	0
PG 18:1;0-20:2;0	0.5473	0.5234	0.2665	0.2868	0.2297	0.1903	0.1618	0.1513	0.1864	0.1582	0	0	0	0	0.1253	0.1158	0.193	0.1717
PG 18:2;0-20:1;0	0	0	0	0	0	0	0	0	0	0	0	0	0	0	0	0	0	0
PG 20:3;0-18:0;0	0	0	0	0	0	0	0	0	0	0	0	0	0	0	0	0	0	0
PG 18:1;0-20:3;0	0.6782	0.5841	0.4116	0.3516	0	0	0.242	0.2734	0.2637	0.2396	0.2398	0.3276	0.1729	0.2052	0.2483	0.2048	0.2383	0.4309
PG 20:4;0-18:0;0	0	0	0	0	0	0	0	0	0	0	0	0	0	0	0	0	0	0
PG 18:2;0-20:3;0	0	0	0	0	0	0	0	0	0	0	0.1076	0.0554	0	0	0.2862	0.2348	0	0
PG 20:4;0-18:1;0	0	0	0	0	0	0	0	0	0	0	0.14	0.2273	0	0	0	0	0.2695	0.3774
PI 14:0;0-16:0;0	0.1779	0.3307	0	0	0	0	0	0	0	0	0	0	0	0	0.1379	0.0962	0.2191	0.1333
PI 14:0;0-16:1;0	0.1875	0.3572	0	0	0.7102	0.2017	0	0	0	0	0	0	0	0	0	0	0	0
PI 14:1;0-16:0;0	0.1563	0.2731	0	0	0	0	0	0	0	0	0	0	0	0	0	0	0	0
PI 14:0;0-18:1;0	0	0	0.6442	0.524	0.8819	0.4068	0.206	0.3137	0.1671	0.3157	0.1686	0.1111	0.157	0.3875	0.2191	0.1881	0.4707	0.316
PI 14:1;0-18:0;0	0	0	0.197	0.4314	0	0	0	0	0.569	0.1649	0.2043	0.2822	0.3302	0.2552	0	0	0.4968	0.4899
PI 16:1;0-16:0;0	0	0	2.6251	2.2159	3.3875	2.9018	1.5184	1.6994	1.3298	1.4248	0.9069	1.1503	1.0512	1.5855	1.3263	0.9259	2.136	1.6637
PI 14:0;0-18:2;0	0.1266	0.1689	0.0812	0.094	0	0	0	0	0	0	0	0	0	0	0.0634	0.0426	0.1437	0.0456
PI 14:1;0-18:1;0	0.4282	0.8595	0	0	0	0	0	0	0	0	0	0	0	0	0	0	0	0
PI 16:1;0-16:1;0	0.4186	0.9228	0.3595	0.3486	0	0	0	0	0.2777	0.2704	0.1652	0.1636	0	0	0.1249	0.0745	0.3207	0.2454
PI 16:2;0-16:0;0	0	0	0	0	0	0	0	0	0	0	0	0	0	0	0	0	0	0
PI 15:0;0-18:1;0	0	0	0.2926	0.2275	0.1414	0.1755	0	0	0.2163	0.24	0.0728	0.1395	0.1778	0.2063	0.1691	0.1219	0.1616	0.2696
PI 16:0;0-17:1;0	0.5992	0.9128	0.1685	0.2043	0.5645	0.1803	0	0	0.1408	0.1169	0.1462	0.1114	0.0913	0.1762	0.1309	0.0803	0.3163	0.2394
PI 16:1;0-17:0;0	0.1108	0.3783	0.0604	0.047	0.073	0.1527	0	0	0.0458	0.0336	0.0478	0.048	0.0308	0.0619	0.045	0.0417	0.0516	0.0488
PI 16:0;0-18:0;0	1.732	1.3183	1.4223	0.9383	1.3973	1.1534	0.1408	0.7638	1.13	0.883	0.832	0.9806	0.1259	1.2439	1.1864	0.571	1.428	1.5755
PI 17:0;0-17:0;0	0	0	0	0	0.1166	0.7136	0.2621	0.0354	0	0.0391	0	0	0.183	0.3741	0.0221	0.2902	0	0
PI 16:0;0-18:1;0	19.6667	22.2291	14.2511	11.3777	14.131	14.4824	10.8632	7.9389	9.3781	9.6113	7.0352	8.4365	8.8437	10.7935	8.0405	6.0779	13.2307	14.018
PI 16:1;0-18:0;0	8.2257	7.6106	6.7566	5.7694	7.7962	6.2334	3.8528	3.9333	4.477	4.4585	3.4651	4.3825	3.2597	5.487	4.3544	3.5149	8.0474	8.5937
PI 17:1;0-17:0;0	0	0	0	0	0	0	0	0	0	0	0	0	0	0	0	0	0	0
PI 16:0;0-18:2;0	4.0957	6.2935	2.7515	1.8893	3.3026	3.3371	1.6177	1.3651	2.4499	1.7335	1.1303	1.4711	1.8313	2.2126	1.7631	1.2114	2.9446	3.0407
PI 16:1;0-18:1;0	9.2636	21.4617	5.2244	5.6043	6.4677	5.6613	3.2879	3.3008	3.4127	3.7505	2.2321	2.4527	3.1382	4.3845	2.3361	1.5451	5.9851	5.5236
PI 16:2;0-18:0;0	0	0	0	0	0	0	0	0	0	0	0.0963	0.1771	0	0	0	0	0	0
PI 16:1;0-18:2;0	0.7283	0.6556	0.6661	0.6074	0.9827	0.9254	0.6907	0.3962	0.6575	0.4335	0.3467	0.4582	0.6771	0.6473	0.6088	0.3104	0.6616	0.856
PI 18:3;0-16:0;0	0.1974	0.1548	0	0	0	0	0	0	0	0	0	0	0	0	0	0	0	0
PI 16:0;0-19:1;0	0.3991	0.2582	0	0	0	0	0	0	0	0	0.0995	0.0892	0	0	0	0	0	0
PI 17:0;0-18:1;0	0.4319	0.6644	0.6599	0.4897	1.3584	0.9192	0.4225	0.429	0.4446	0.3426	0.3034	0.342	0.4206	0.5865	0.5052	0.2635	0.5474	0.7423
PI 17:1;0-18:0;0	0.3444	0.3725	0.4846	0.4658	0	0	0.2911	0.3573	0.3232	0.2761	0.1937	0.229	0.306	0.3841	0.3652	0.2476	0.5546	0.5552
PI 16:0;0-19:2;0	0	0	0	0	0	0	0	0	0	0	0	0	0	0	0	0	0	0
PI 16:1;0-19:1;0	0.0704	0.286	0	0	0	0	0	0	0	0	0	0	0	0	0	0	0	0
PI 17:1;0-18:1;0	1.0607	1.7161	0.771	0.8191	1.2993	1.0114	0.2653	0.4298	0.5603	0.4183	0.2688	0.372	0.4557	0.5603	0.3732	0.1866	0.7608	0.7309
PI 18:2;0-17:0;0	0.0924	0.3657	0.1059	0.0864	0	0	0.2556	0.1216	0.22	0.1496	0.1265	0.1292	0.2052	0.2338	0.1671	0.1606	0.2321	0.333
PI 16:0;0-19:3;0	0	0	0	0	0	0	0	0	0	0	0	0	0	0	0	0	0	0
PI 17:1;0-18:2;0	0.1883	0.3619	0	0	0	0	0	0	0	0	0	0	0	0	0	0	0	0
PI 16:0;0-20:1;0	1.0122	1.8753	0.6058	0.5099	0	0	0	0	0	0	0.226	0.2417	0.3064	0.2748	0.2839	0.1955	0	0
PI 18:1;0-18:0;0	21.3126	48.9629	17.6001	17.62	19.4476	14.9156	14.6954	12.79	13.8216	12.9207	9.6631	11.0278	12.5451	16.9325	13.7153	10.5157	21.8333	20.4132
PI 16:0;0-20:2;0	1.8914	2.0934	1.2684	1.1522	1.2334	0.9896	0.8621	0.4934	0.691	0.7432	0.5224	0.6461	0.5725	0.7625	0.4494	0.3339	1.0317	0.8855
PI 16:1;0-20:1;0	0	0	0.3106	0.2065	0.311	0.4062	0	0	0	0	0.1137	0.0813	0.1641	0.1414	0.0654	0.0752	0.2012	0.1379
PI 18:1;0-18:1;0	28.6221	28.3569	18.3369	15.4806	18.8773	19.251	11.3547	9.6766	13.4124	12.3883	8.2122	9.658	11.1285	14.9199	7.8822	5.5882	19.1717	20.1798
PI 18:2;0-18:0;0	4.7946	6.1077	4.5148	4.158	4.6748	4.666	4.0027	3.5232	5.2091	4.6254	3.6239	4.3878	5.4402	7.9653	5.8983	4.224	10.0754	13.356
PI 16:0;0-20:3;0	2.4961	2.8026	1.8697	1.8351	1.9131	1.8871	1.174	1.1549	1.3714	1.1305	0.8912	1.0493	0.9797	1.3797	1.1317	0.7364	1.653	1.9667
PI 16:1;0-20:2;0	0.2439	0.1994	0.1416	0.0631	0	0	0	0	0	0	0	0	0.0797	0.0484	0	0	0	0
PI 18:2;0-18:1;0	4.9436	4.6826	3.8416	3.2107	8.9259	5.5123	3.723	3.3984	4.3364	4.1004	2.5019	2.998	4.1396	5.3186	3.0992	1.604	7.0266	7.8717
PI 18:3;0-18:0;0	0	0	0.2277	0.217	0	0	0	0	0.1906	0.1998	0.1474	0.1504	0.1954	0.2412	0.1934	0.1448	0	0
PI 16:0;0-20:4;0	3.4647	7.123	2.8741	2.6721	4.3877	3.3464	2.07	2.4722	2.5097	2.2385	1.4928	1.8751	1.7319	2.4548	2.281	1.4741	3.2043	3.7328
PI 16:1;0-20:3;0	0.1162	0.7792	0.138	0.194	0	0	0	0	0	0	0.1154	0.2021	0	0	0.0514	0.0646	0.3253	0.2583
PI 18:2;0-18:2;0	0.4896	0.6826	0.5812	0.5484	1.9221	0.8723	0.826	0.3962	0.591	0.5481	0.3381	0.2915	0.5763	0.6667	0.5438	0.2489	0	0
PI 18:3;0-18:1;0	0.6075	1.0857	0.6337	0.5269	0	0	0	0	0	0	0	0	0.42	0.5192	0	0	0	0
PI 16:1;0-20:4;0	0	0	0	0	0	0	0	0	0	0	0.2534	0.2897	0	0	0.3439	0.2345	0	0
PI 20:5;0-16:0;0	0	0	0.568	0.5244	0	0	0	0	0	0	0	0	0	0	0	0	0	0
PI 17:0;0-20:1;0	0	0	0	0	0	0	0	0	0	0	0	0	0	0	0	0	0	0
PI 18:0;0-19:1;0	0	0	0	0	0	0	0	0	0	0	0	0	0	0	0	0	0	0
PI 18:1;0-19:0;0	0	0	0	0	0	0	0	0	0	0	0	0	0	0	0	0	0	0
PI 16:0;0-21:2;0	0	0	0	0	0	0	0	0	0	0	0	0	0	0	0	0	0	0
PI 17:0;0-20:2;0	0	0	0	0	0	0	0	0	0	0	0	0	0	0	0	0	0	0
PI 18:1;0-19:1;0	0	0	0.1734	0.156	0	0	0	0	0.1038	0.1016	0.0747	0.0519	0	0	0.1096	0.1112	0.2298	0.2463
PI 19:2;0-18:0;0	0	0	0.2182	0.2971	0	0	0	0	0.1882	0.1726	0.0925	0.1217	0	0	0	0	0	0
PI 16:0;0-21:3;0	0	0	0	0	0	0	0	0	0	0	0	0	0	0	0	0	0	0
PI 17:0;0-20:3;0	0.3539	0.6263	0.3109	0.1677	0	0	0	0	0.3888	0.3528	0.1666	0.2037	0.1076	0.1906	0.3287	0.2122	0.4716	0.5281
PI 17:1;0-20:2;0	0	0	0	0	0	0	0	0	0	0	0	0	0	0	0	0	0	0
PI 18:1;0-19:2;0	0.1955	0.4539	0	0	0	0	0	0	0	0	0	0	0	0	0	0	0	0
PI 19:3;0-18:0;0	0.4647	0.6901	0.3476	0.4371	0	0	0	0	0	0	0.1374	0.1248	0.2442	0.3455	0	0	0	0
PI 19:3;0-18:1;0	0	0	0	0	0	0	0	0	0	0	0	0	0	0	0	0	0	0
PI 20:4;0-17:0;0	0.7096	1.3613	0.6663	0.5956	0	0	0	0	0	0	0.329	0.3584	0.4433	0.4502	0.4893	0.2693	0	0
PI 16:0;0-22:1;0	0	0	0	0	0	0	0	0	0	0	0	0	0	0	0	0	0	0
PI 18:0;0-20:1;0	0.3834	0.8774	0	0	0	0	0	0	0	0	0	0	0	0	0	0	0	0
PI 18:1;0-20:0;0	0	0	0	0	0	0	0	0	0	0	0	0	0	0	0	0	0	0
PI 16:0;0-22:2;0	0	0	0	0	0	0	0	0	0	0	0	0	0	0	0	0	0	0
PI 18:0;0-20:2;0	3.8319	8.5463	3.0717	3.0684	3.5739	3.0794	1.8732	2.007	1.5142	1.4577	1.1887	1.3267	0	0	0.9411	0.6341	1.581	1.4678
PI 18:1;0-20:1;0	1.2191	2.6031	0.937	0.6914	0	0	0.4063	0.3078	0.4681	0.4097	0.2654	0.2608	0	0	0.2398	0.1199	0.5656	0.4878
PI 16:0;0-22:3;0	0.201	0.7025	0.2663	0.3261	0	0	0	0	0.1455	0.1662	0	0	0	0	0	0	0	0
PI 18:1;0-20:2;0	3.5655	8.1789	2.6819	2.2799	3.0009	1.8234	1.5298	1.3403	0.9431	1.3681	0.944	0.6896	0	0	0.5128	0.4825	1.5705	1.6145
PI 18:2;0-20:1;0	0	0	0	0	0	0	0	0	0	0	0	0	0	0	0	0	0	0
PI 20:3;0-18:0;0	17.3043	44.8089	19.387	16.7959	16.1039	11.2012	13.0004	10.8371	7.8849	9.8746	9.1289	7.4617	0	0	7.2619	7.2499	14.5971	16.8177
PI 16:0;0-22:4;0	0	0	0	0	0	0	0	0	0	0	0.2009	0.2757	0	0	0.2281	0.256	0	0
PI 18:1;0-20:3;0	11.437	11.1183	8.4825	7.5337	8.6193	8.0196	5.3264	4.3577	5.5385	5.1387	3.5035	4.0235	4.5826	6.9225	3.6252	2.6028	7.35	7.3317
PI 18:2;0-20:2;0	0	0	0.196	0.1469	0	0	0	0	0	0	0.1216	0.145	0	0	0	0	0	0
PI 20:4;0-18:0;0	22.9678	23.2913	25.8375	22.402	21.6449	23.104	19.3803	16.481	18.7684	17.3044	16.0887	19.3618	19.247	27.217	23.8496	17.189	28.2704	35.3336
PI 16:0;0-22:5;0	1.5291	3.4197	1.2186	1.2186	0	0	0.7246	0.4435	1.0069	0.9276	0.6296	0.7589	1.0915	1.3367	1.0612	0.5961	1.0295	1.5613
PI 18:2;0-20:3;0	0	0	0.3062	0.2424	0	0	0	0	0.1772	0.2424	0.1224	0.1353	0.1782	0.1923	0.1901	0.0742	0.3493	0.3944
PI 20:4;0-18:1;0	9.6781	22.4961	7.2219	6.7721	11.5536	10.8942	5.4544	5.0173	5.7474	5.2238	3.6071	4.4692	5.1121	7.0184	4.4253	2.7141	7.1578	8.6911
PI 20:5;0-18:0;0	1.969	4.5285	1.6186	1.6257	0	0	1.0722	0.9851	1.2741	1.0072	0.6539	0.9316	1.017	1.4476	1.0564	0.7276	1.5196	1.8735
PI 16:0;0-22:6;0	0	0	0	0	0	0	0	0	0	0	0	0	0	0	0	0	0	0
PI 18:2;0-20:4;0	0.3241	0.8974	1.4208	1.3531	0	0	0	0	0	0	0.6962	0.8254	0.9841	1.4121	0	0	0	0
PI 20:5;0-18:1;0	1.6021	2.6353	0	0	0	0	0	0	1.2168	0.9481	0	0	0	0	0	0	0	0
PI 18:0;0-21:2;0	0	0	0	0	0	0	0	0	0	0	0	0	0	0	0	0	0	0
PI 18:0;0-21:3;0	0.7072	1.4081	0.6096	0.5787	0	0	0.4138	0.4058	0.3218	0.328	0.2804	0.3314	0	0	0.2751	0.1915	0.4466	0.4337
PI 18:1;0-21:2;0	0	0	0	0	0	0	0	0	0	0	0	0	0	0	0	0	0	0
PI 18:1;0-21:3;0	0.4653	0.9248	0.379	0.2894	0	0	0	0	0	0	0	0	0	0	0	0	0	0
PI 20:3;0-19:1;0	0	0	0	0	0	0	0	0	0	0	0	0	0	0	0	0	0	0
PI 20:4;0-19:0;0	0	0	0	0	0	0	0	0	0	0	0	0	0	0	0	0	0	0
PI 17:0;0-22:5;0	0	0	0	0	0	0	0	0	0.178	0.1447	0	0	0	0	0	0	0	0
PI 20:4;0-19:1;0	0	0	0	0	0	0	0	0	0	0	0	0	0	0	0	0	0	0
PI 18:0;0-22:1;0	0	0	0	0	0	0	0	0	0	0	0	0	0	0	0	0	0	0
PI 18:0;0-22:4;0	1.2922	2.2002	1.5454	1.6015	0	0	2.4445	2.6599	1.2304	1.8039	1.5931	1.9272	0	0	2.6184	2.146	4.0213	3.2361
PI 18:1;0-22:3;0	1.132	1.4482	0.6949	0.4855	0	0	0	0	0.5293	0.5756	0	0	0	0	0	0	0	0
PI 20:3;0-20:1;0	0	0	0	0	0	0	0	0	0	0	0	0	0	0	0	0	0	0
PI 20:4;0-20:0;0	0	0	0	0	0	0	0	0	0	0	0	0	0	0	0	0	0	0
PI 18:1;0-22:4;0	0.5585	1.0905	0.4588	0.4459	0	0	0	0	0	0	0.2596	0.2157	0	0	0	0	0.5786	0.5552
PI 20:4;0-20:1;0	0	0	0	0	0	0	0	0	0	0	0	0	0	0	0	0	0	0
PI 22:5;0-18:0;0	2.5246	4.5418	2.5601	1.832	5.0236	2.2508	2.2188	2.5131	2.2126	1.8746	1.5541	1.4542	0	0	2.1462	1.3932	2.9764	3.0951
PI 18:1;0-22:5;0	2.5006	4.9655	2.3189	1.9833	0	0	1.8605	1.5926	1.8599	1.5083	1.2503	1.5209	0	0	1.6728	1.0163	2.8628	3.426
PI 22:6;0-18:0;0	0	0	0	0	0	0	0	0	0	0	0	0	0	0	0	0	0	0
PS 14:0;0-16:1;0	0	0	0	0	0	0	0	0	0	0	0	0	0	0	0	0	0	0
PS 14:0;0-18:0;0	0	0	0	0	0	0	0	0	0	0	0	0	0	0	0	0	0	0
PS 16:0;0-16:0;0	0	0	0	0	0	0	0	0	0	0	0.1618	0.2633	0	0	0.5086	0.2412	0.8175	0.8614
PS 14:0;0-18:1;0	0	0	0	0	0	0	0	0	0	0	0.1952	0.2159	0	0	0	0	0	0
PS 14:1;0-18:0;0	0	0	0	0	0	0	0	0	0	0	0	0	0	0	0	0	0	0
PS 16:1;0-16:0;0	2.4566	4.2609	1.5301	1.3945	0	0	0	0	1.1401	0.9535	0.6905	0.8564	0	0	1.1017	0.7496	2.5216	2.1484
PS 16:1;0-16:1;0	0	0	0	0	0	0	0	0	0	0	0	0	0	0	0	0	0	0
PS 16:0;0-17:1;0	0	0	0	0	0	0	0	0	0	0	0	0	0	0	0	0	0	0
PS 16:1;0-17:0;0	0	0	0	0	0	0	0	0	0	0	0.1965	0.1932	0	0	0	0	0.4658	0.4622
PS 16:0;0-18:0;0	1.0963	0.0425	0.9095	0.7224	1.2872	1.2925	2.7856	0.6814	0.565	0.8285	0.8653	0.7925	3.9345	1.2596	1.4878	1.1628	2.6353	2.1275
PS 16:0;0-18:1;0	17.2019	34.7971	11.4623	9.0553	13.1507	11.1238	16.6401	14.8055	8.5041	7.601	6.022	7.5737	0	0	8.4688	6.0648	16.6565	16.3134
PS 16:1;0-18:0;0	17.7213	36.7656	13.919	11.5669	11.5555	12.3263	0	0	9.1656	8.5252	6.0981	7.7113	21.159	24.0535	7.4718	5.3132	14.6925	13.9771
PS 17:1;0-17:0;0	0	0	0	0	0	0	0	0	0	0	0	0	0	0	0	0	0	0
PS 16:0;0-18:2;0	1.1997	1.044	0.8366	1.0142	0	0	0	0	0.6505	0.5599	0.4202	0.56	0	0	0.6036	0.4356	1.4089	1.2733
PS 16:1;0-18:1;0	4.0289	3.9076	3.0318	2.3646	0	0	2.6288	2.3756	1.8254	1.5926	1.2058	1.4671	0	0	1.3745	0.8546	2.9191	2.5735
PS 16:2;0-18:0;0	0	0	0	0	0	0	0	0	0	0	0	0	0	0	0	0	0	0
PS 18:0;0-18:0;0	0	0	0	0	0	0	0	0	0	0	0	0	0	0	0	0	0	0
PS 16:0;0-20:1;0	0.529	0.2685	0.581	0.4181	0	0	0	0	0	0	0.221	0.3544	0	0	0	0	0	0
PS 16:1;0-20:0;0	0	0	0.5825	0.3874	0	0	0	0	0.5148	0.2588	0.1926	0.3498	0	0	0.2233	0.3324	0	0
PS 18:1;0-18:0;0	132.954	125.713	123.466	101.187	117.989	99.7067	78.468	72.7318	82.5867	72.6431	52.9178	60.1109	79.4299	119.651	70.3505	55.6793	124.563	107.724
PS 16:0;0-20:2;0	0	0	0	0	0	0	0	0	0	0	0	0	0	0	0	0	0	0
PS 16:1;0-20:1;0	0.9702	1.3504	0.922	0.9074	0	0	0	0	0.5119	0.5734	0.3586	0.4812	0	0	0	0	0	0
PS 18:1;0-18:1;0	29.5794	27.9106	23.8096	17.6629	21.1553	21.6402	14.3246	12.976	15.2054	13.6185	9.6757	11.552	17.4896	19.1853	10.7932	7.9606	21.8073	22.3211
PS 18:2;0-18:0;0	20.3498	18.0621	16.1307	13.8459	15.9613	14.8114	12.3421	10.0462	10.4739	10.1935	7.3669	9.2379	12.6011	15.4637	11.7849	8.0968	20.2599	21.6166
PS 16:0;0-20:3;0	0	0	0	0	0	0	0	0	0	0	0	0	0	0	0	0	0	0
PS 16:1;0-20:2;0	0	0	0	0	0	0	0	0	0	0	0	0	0	0	0	0	0	0
PS 18:2;0-18:1;0	3.9816	6.8986	3.195	2.89	2.9726	2.6515	2.5094	1.6703	2.1349	1.672	1.3117	1.8219	0	0	2.2549	1.3531	3.8706	4.1497
PS 18:3;0-18:0;0	0	0	0	0	0	0	0	0	0	0	0	0	0	0	0	0	0	0
PS 16:0;0-20:4;0	0	0	0	0	0	0	0	0	0	0	0	0	0	0	0	0	0	0
PS 16:1;0-20:3;0	0	0	0	0	0	0	0	0	0	0	0	0	0	0	0	0	0	0
PS 18:2;0-18:2;0	0.8081	1.0535	0	0	0	0	0	0	0	0	0.1856	0.2543	0	0	0.4704	0.1761	0	0
PS 18:0;0-19:0;0	0	0	0	0	0	0	0	0	0	0	0	0	0	0	0	0	0	0
PS 17:0;0-20:1;0	0	0	0	0	0	0	0	0	0	0	0	0	0	0	0	0	0	0
PS 18:0;0-19:1;0	0	0	0	0	0	0	0	0	0	0	0.5008	0.7248	0	0	0	0	0	0
PS 18:1;0-19:0;0	3.5175	5.8365	2.5902	2.6707	0	0	0	0	1.8932	1.6444	0.6028	0.669	0	0	1.5402	1.0493	2.8396	2.5124
PS 18:1;0-19:1;0	1.9311	3.4489	1.4621	1.3325	1.5552	1.1584	0	0	0.9384	0.8645	0.5442	0.7443	0	0	0.6516	0.4566	1.3944	1.3263
PS 16:0;0-22:0;0	0	0	0	0	0	0	0	0	0	0	0	0	0	0	0	0	0	0
PS 18:0;0-20:0;0	0	0	0	0	0	0	0	0	0	0	0	0	0	0	0	0	0	0
PS 16:1;0-22:0;0	0.8469	1.4514	0.8633	0.6355	0	0	0	0	0.4812	0.3056	0.2631	0.3284	0	0	0.4001	0.2387	0.4252	0.5809
PS 18:0;0-20:1;0	1.2975	2.0336	1.1199	0.8482	2.0583	0.9464	0	0	0.7242	0.575	0.4396	0.5855	0	0	0.7006	0.476	0.7401	0.8809
PS 18:1;0-20:0;0	2.1112	3.9267	1.9801	1.7579	3.1391	2.1068	4.7454	2.4103	1.4206	1.0846	0.845	0.8765	0	0	1.1411	0.7476	2.0013	1.5853
PS 16:1;0-22:1;0	1.192	2.2529	0.7741	0.6608	0	0	0	0	0.546	0.4674	0.3458	0.3325	0	0	0.3346	0.1682	0	0
PS 18:0;0-20:2;0	3.3607	6.2466	2.7306	2.4741	3.1941	2.5696	1.7273	1.9597	1.7824	1.7614	1.2263	1.3755	0	0	1.4703	0.9854	2.5569	2.8399
PS 18:1;0-20:1;0	4.5496	8.9563	4.2359	3.4488	4.5599	4.1646	3.3875	2.6979	2.5635	2.1582	1.6077	1.9063	6.4791	6.2818	1.4678	0.9857	3.5457	3.0292
PS 18:2;0-20:0;0	0	0	0	0	0	0	0	0	0	0	0	0	0	0	0.088	0.0743	0	0
PS 16:1;0-22:2;0	0	0	0	0	0	0	0	0	0	0	0	0	0	0	0	0	0	0
PS 18:1;0-20:2;0	1.663	1.9356	1.3322	1.3401	0	0	1.9346	0.612	0.9295	0.6104	0.5684	0.6192	0	0	0.6835	0.4506	0.9542	1.2924
PS 18:2;0-20:1;0	0.5516	0.4955	0	0	0	0	0	0	0	0	0	0	0	0	0	0	0	0
PS 20:3;0-18:0;0	13.5334	13.6407	10.9562	9.838	12.3208	10.4889	8.0256	7.1318	7.3127	6.6399	4.5668	5.4889	10.2068	10.8949	6.4648	4.1507	12.0466	11.645
PS 20:4;0-18:1;0	0.6792	1.7609	0.6211	0.5674	0	0	0	0	0	0	0	0	0	0	0.9804	0.4058	0	0
PS 16:1;0-22:5;0	0	0	0	0	0	0	0	0	0	0	0	0	0	0	0	0	0.4723	0.5769
PS 18:2;0-20:4;0	0	0	0	0	0	0	0	0	0	0	0	0	0	0	0	0	0	0
PS 16:1;0-23:0;0	0	0	0	0	0	0	0	0	0	0	0	0	0	0	0	0	0	0
PS 17:1;0-22:0;0	0	0	0	0	0	0	0	0	0	0	0	0	0	0	0	0	0	0
PS 18:1;0-21:0;0	0	0	0	0	0	0	0	0	0	0	0	0	0	0	0	0	0	0
PS 16:1;0-23:1;0	0	0	0	0	0	0	0	0	0	0	0	0	0	0	0	0	0	0
PS 18:1;0-21:1;0	0.8437	1.2183	0	0	0	0	0	0	0.4006	0.2745	0	0	0	0	0	0	0	0
PS 18:0;0-21:3;0	1.2376	2.3084	0	0	0	0	0	0	0	0	0	0	0	0	0	0	0	0
PS 16:0;0-24:0;0	0	0	0	0	0	0	0	0	0	0	0	0	0	0	0	0	0	0
PS 18:0;0-22:0;0	0	0	0	0	0	0	0	0	0	0	0.3641	0.3889	0	0	0	0	0	0
PS 16:1;0-24:0;0	0.6625	1.1361	0.6868	0.6956	0	0	0	0	0.2806	0.324	0.2107	0.2703	0	0	0.349	0.2433	0	0
PS 18:0;0-22:1;0	0.4478	0.3568	0	0	0	0	0	0	0.251	0.1418	0	0	0	0	0	0	0	0
PS 18:1;0-22:0;0	3.9397	6.7858	3.788	3.372	5.5593	3.5462	6.7906	2.2434	2.2449	1.7325	1.5211	1.6629	11.3244	2.7297	2.106	1.4084	3.4641	2.8349
PS 16:1;0-24:1;0	1.2364	1.9432	0.6672	0.745	0	0	0	0	0.5748	0.4098	0.2788	0.261	0	0	0.2986	0.1847	0	0
PS 18:0;0-22:2;0	0	0	0	0	0	0	0	0	0.2632	0.1694	0	0	0	0	0	0	0	0
PS 18:1;0-22:1;0	4.8389	9.802	4.0618	3.9993	6.5604	4.2622	6.5769	3.1354	2.6427	2.2931	1.5907	1.9023	10.0272	4.2774	1.5692	1.136	3.3819	3.107
PS 18:2;0-22:0;0	0	0	0.4468	0.1832	0	0	0	0	0	0	0.1914	0.2006	0	0	0.2365	0.1169	0	0
PS 20:1;0-20:1;0	0	0	0	0	0	0	0	0	0	0	0	0	0	0	0	0	0	0
PS 16:1;0-24:2;0	0	0	0	0	0	0	0	0	0	0	0	0	0	0	0	0	0	0
PS 18:0;0-22:3;0	1.7229	3.2388	1.4027	1.4351	0	0	0	0	1.0254	0.8105	0.4617	0.7247	0	0	0	0	1.6455	1.3566
PS 18:1;0-22:2;0	1.3774	2.2537	1.0458	0.6713	0	0	0	0	0.6077	0.5676	0.3963	0.5164	0	0	1.3305	0.8626	0.7341	0.7943
PS 18:2;0-22:1;0	0	0	0.3168	0.3345	0	0	0	0	0	0	0.1298	0.1123	0	0	0	0	0	0
PS 18:0;0-22:4;0	1.4726	2.9871	1.1421	1.3133	0	0	0	0	1.027	0.9667	0.4736	0.5983	0	0	0.8759	0.4402	1.5933	1.7386
PS 18:1;0-22:3;0	0.6674	1.1084	0.5369	0.3857	0	0	0	0	0	0	0.1667	0.1478	0	0	0.193	0.0849	0.5113	0.3685
PS 20:4;0-20:0;0	0	0	0	0	0	0	0	0	0	0	0	0	0	0	0	0	0	0
PS 22:5;0-18:0;0	3.169	15.6148	0.954	2.1846	0	0	0	0	1.1233	1.6885	0.3926	0.1938	0	0	0	0	3.4555	2.5376
PS 18:1;0-22:5;0	0	0	0	0	0	0	0	0	0	0	0	0	0	0	0	0	0	0
PS 22:6;0-18:0;0	6.7504	15.0415	5.1452	4.4674	0	0	0	0	0	0	0	0	0	0	0	0	5.9628	6.4525
PS 22:6;0-18:1;0	0	0	0	0	0	0	0	0	0	0	0	0	0	0	0	0	0	0
PS 18:1;0-23:0;0	0	0	0	0	0	0	0	0	0	0	0	0	0	0	0	0	0	0
PS 16:1;0-25:1;0	0	0	0	0	0	0	0	0	0	0	0	0	0	0	0	0	0	0
PS 18:1;0-23:1;0	0.3745	0.8106	0	0	0	0	0	0	0	0	0	0	0	0	0	0	0	0
PS 16:1;0-26:0;0	0	0	0	0	0	0	0	0	0	0	0	0	0	0	0	0	0	0
PS 18:0;0-24:1;0	0.0679	0.126	0	0	0	0	0	0	0	0	0	0	0	0	0	0	0	0
PS 18:1;0-24:0;0	3.3756	5.6382	2.3347	2.2885	2.5911	2.3334	2.3097	1.4816	1.4933	1.3241	1.0622	1.333	0	0	1.653	1.2833	1.6394	1.4402
PS 16:1;0-26:1;0	0	0	0	0	0	0	0	0	0	0	0	0	0	0	0	0	0	0
PS 18:1;0-24:1;0	4.3249	3.5372	3.7751	3.3167	3.9188	2.9307	3.4476	2.2233	1.9732	1.7306	1.2554	1.423	0	0	1.5276	1.1367	2.2162	2.0891
PS 18:2;0-24:0;0	0	0	0	0	0	0	0	0	0.1942	0.1206	0	0	0	0	0	0	0	0
PS 18:1;0-24:2;0	1.3588	2.1894	1.3515	1.255	0	0	0	0	0.907	0.6389	0.3388	0.4682	0	0	0	0	0.9338	0.8799
PS 18:2;0-24:1;0	0	0	0	0	0	0	0	0	0	0	0.1121	0.1133	0	0	0	0	0	0
PS 20:3;0-22:0;0	0	0	0	0	0	0	0	0	0	0	0	0	0	0	0	0	0	0
PS 18:1;0-24:3;0	0	0	0	0	0	0	0	0	0	0	0	0	0	0	0	0	0	0
PS 18:1;0-26:1;0	0.7793	1.2901	0.7939	0.608	0	0	0	0	0.4128	0.3809	0.2792	0.3008	0	0	0.4312	0.2651	0.5307	0.5143
CE 14:0;0	31.0158	42.5439	44.762	25.1433	22.633	19.5404	22.9286	18.1553	25.3288	24.797	18.359	18.3994	17.3971	25.7166	16.971	13.528	24.0676	28.8691
CE 14:1;0	3.2984	4.2626	8.2857	5.0497	3.0958	2.8015	3.7581	4.7921	3.8224	3.0031	4.9001	5.0595	0	0	3.7084	3.7743	0	0
CE 15:0;0	5.3336	7.4279	9.7934	4.6148	4.9195	4.5107	5.0372	4.1902	6.1199	9.0042	4.589	3.8985	4.8508	6.0799	4.841	3.7903	8.4189	8.8493
CE 16:0;0	70.6004	92.2557	120.161	64.2081	58.959	50.3092	62.6368	60.9211	74.6375	74.4646	59.2173	48.9746	59.9413	88.2523	58.202	40.7723	105.967	142.342
CE 16:1;0	51.8006	66.5084	84.1478	46.6239	41.917	33.536	42.3627	40.1811	51.5534	46.4442	40.2786	37.2236	38.8695	60.0237	39.502	29.8834	61.973	85.4387
CE 16:0;0	0	0	1.2592	0.3978	0	0	0.5148	0.4442	0	0	0	0	0	0	0	0	0	0
CE 16:2;0	0	0	4.7286	3.2331	0	0	0	0	0	0	0	0	0	0	0	0	0	0
CE 17:0;0	5.2292	7.6013	10.6523	5.7313	5.5165	4.7268	6.6191	5.8823	5.5209	9.0005	6.0062	5.3713	5.3448	7.9433	5.9738	4.5889	10.6759	17.9316
CE 16:0;0	0	0	0	0	0	0	0	0	0	0	0	0	0	0	0	0	0	0
CE 17:1;0	8.3974	10.9269	14.9208	8.3355	6.9172	5.698	8.2516	8.4651	11.7648	9.9497	8.7675	6.9495	8.9998	13.3083	8.6828	6.1543	15.8034	23.0464
CE 18:0;0	19.8546	24.0285	34.928	19.1529	14.9342	15.2536	19.6817	16.7443	21.35	20.2069	16.6007	16.0845	14.6693	22.0255	18.5123	13.5252	20.8988	25.6365
CE 18:1;0	202.037	278.609	332.29	194.567	155.733	135.714	171.061	169.775	194.792	171.266	168.888	155.666	142.798	208.902	157.401	117.607	217.316	286.177
CE 18:2;0	19.3847	26.9286	38.2769	22.7655	20.7083	15.1588	24.0286	23.699	26.0654	21.1985	27.9456	24.7365	23.7909	33.7101	29.844	20.3298	38.594	55.7838
CE 18:1;0	0	0	3.1503	1.9547	0	0	1.962	1.6988	1.7834	1.6647	2.085	1.7231	0	0	1.2844	0.9804	0	0
CE 18:3;0	2.9285	4.6859	7.724	4.6803	3.5689	2.9372	4.7915	4.3608	4.7953	4.916	5.7843	5.3767	4.3679	6.4072	5.8108	4.2097	8.7524	10.206
CE 19:1;0	2.9652	4.9596	0	0	0	0	0	0	0	0	0	0	0	0	0	0	3.1304	4.7741
CE 19:3;0	0	0	0	0	0	0	0	0	0	0	0	0	0	0	0	0	0	0
CE 20:1;0	16.0091	22.3033	24.2069	13.9533	11.1727	9.8869	11.9052	10.664	13.6991	14.4235	11.836	10.4455	10.009	13.2808	10.1044	8.1283	11.1804	13.6949
CE 20:0;0	0.8418	0.3471	0.5733	0.7647	0.915	0.3965	0.8163	0.8051	0.9432	1.0685	0.4079	1.211	1.0003	0.4345	0.6736	0.8236	0.6149	1.1683
CE 20:2;0	6.7815	9.8575	10.1061	6.1149	4.6072	3.9638	5.9177	5.3345	5.2959	6.9711	4.8624	4.7595	3.7861	4.2998	5.4269	3.6118	3.7103	4.0741
CE 20:3;0	6.7702	7.8985	15.3584	8.7462	5.635	5.039	8.3239	8.9019	8.2015	6.1799	12.1385	9.7844	6.3039	10.4238	12.2496	8.8673	9.5126	13.252
CE 20:4;0	5.5692	6.755	17.7041	10.4998	9.3306	5.774	12.0488	11.0433	14.8353	10.0396	12.9036	12.7991	11.3741	18.6283	15.0839	9.513	23.676	36.0439
CE 20:5;0	0	0	7.4028	5.4919	0	0	5.5793	6.159	4.8256	3.2079	6.0523	6.3733	4.5699	6.3263	6.4713	5.0655	8.489	12.2896
CE 22:1;0	6.6348	10.0124	9.9583	6.0188	4.5899	5.1787	5.3394	4.6994	7.1124	5.7741	5.2579	5.4919	4.3408	6.6373	5.294	3.4262	4.8019	5.2629
CE 22:5;0	4.9602	9.5232	12.5114	8.7549	4.4171	2.2861	8.4841	8.9453	0	0	9.6922	9.7704	5.1106	8.0013	12.2974	9.0931	6.1538	7.3116
CE 24:0;0	0	0	4.569	3.2932	0	0	0	0	0	0	0	0	0	0	0	0	0	0
CE 24:1;0	19.2071	25.2002	27.978	16.5011	12.958	13.3246	14.6867	12.9791	14.3287	13.2132	13.7323	12.1877	10.2376	15.5446	12.3085	8.1227	12.3424	13.9421
SM 31:1;2	1.0481	1.092	0.2934	0.4212	0	0	0	0	0	0	0	0	0	0	0.5315	0.2858	0	0
SM 32:1;2	7.0445	6.9375	5.0381	4.1594	3.4303	3.06	3.1235	2.8981	2.8573	2.8203	2.2782	2.8376	2.1348	2.5079	1.7263	1.571	3.0062	4.0244
SM 33:1;2	10.7745	10.5681	8.4192	6.5266	5.5338	5.2688	5.5435	5.05	4.6606	4.9857	4.1406	5.12	4.1189	4.4814	3.6281	3.3235	5.9172	7.9055
SM 33:1;3	0.4551	0.4752	0.3063	0.3029	0	0	0	0	0	0	0	0	0	0	0	0	0	0
SM 33:2;2	2.1203	2.6676	0.9849	1.1864	0.9202	0.7869	0.397	0.6072	0.7006	0.4659	0.4622	0.369	0.4107	0.434	0.2814	0.3432	0.7029	1.1194
SM 34:0;2	4.6258	4.5571	3.7212	2.5301	2.312	2.1106	1.9287	1.7325	1.5529	1.5299	1.713	1.7023	1.3429	1.5783	2.1964	2.0432	2.5967	3.5564
SM 34:0;3	0	0	0	0	0	0	0	0	0	0	0	0	0	0	0	0	0	0
SM 34:1;2	143.168	146.683	113.655	85.586	73.3678	70.1759	68.2406	62.4621	65.1991	63.6334	53.1219	63.6319	52.2344	70.921	49.2659	40.8176	75.6616	97.4384
SM 34:1;3	0.8703	1.02	0	0	0	0	0.4998	0.4922	0	0	0	0	0	0	0.2836	0.2014	0	0
SM 34:2;2	6.1528	6.2405	4.2814	3.5844	3.1029	2.7025	2.5169	2.5168	2.4682	2.2697	2.0985	2.7151	1.7769	2.4532	1.5785	1.227	2.9727	3.7723
SM 35:1;2	2.3128	2.2779	1.8601	1.4577	1.1214	1.1142	1.2149	1.1314	1.1999	1.0238	0.9856	1.1369	0.9342	1.0499	0.858	0.7855	1.5036	1.9313
SM 35:1;3	2.0827	1.7926	1.4864	0.8727	0.7063	0.7068	0.5774	0.6762	0.5508	0.4836	0.4385	0.3995	0	0	0.3531	0.3863	0.483	0.6651
SM 35:2;3	0.3922	0.5113	0.3098	0.2378	0	0	0	0	0	0	0	0	0	0	0	0	0	0
SM 36:0;2	0	0	0	0	0	0	0	0	0	0	0	0	0	0	0	0	0	0
SM 36:0;3	0	0	0	0	0	0	0	0	0	0	0	0	0	0	0	0	0	0
SM 36:1;2	2.7411	3.0593	2.4426	1.8955	1.7451	1.5732	1.7339	1.543	1.4304	1.5503	1.4899	1.6762	1.3258	1.7625	1.4202	1.3026	2.5824	3.3913
SM 36:2;2	0.6932	0.7206	0.5662	0.4419	0.502	0.4249	0.4233	0.4324	0.3751	0.444	0.4231	0.4655	0.3298	0.453	0.3855	0.2777	0.6961	0.9389
SM 36:3;3	0.5366	0.5251	0	0	0.3186	0.2657	0.2492	0.2569	0	0	0	0	0	0	0.405	0.2642	0.4655	0.5788
SM 37:1;2	0.3719	0.5032	0	0	0	0	0	0	0	0	0	0	0	0	0	0	0	0
SM 38:1;2	1.5701	1.4473	1.2395	1.0142	0.8383	0.7966	0.852	0.7735	0.7107	0.781	0.5869	0.9086	0.5873	0.734	0.6039	0.4679	1.1687	1.6489
SM 38:2;2	0	0	0	0	0	0	0	0	0	0	0	0	0	0	0	0	0	0
SM 38:4;3	0	0	0	0	0	0	0	0	0	0	0	0	0	0	0	0	0	0
SM 39:1;2	0.6915	0.634	0.4886	0.3968	0	0	0.3719	0.3832	0.3841	0.3445	0.2908	0.4926	0	0	0.3279	0.2792	0.6317	0.8688
SM 40:0;2	0	0	0	0	0	0	0	0	0	0	0	0	0	0	0	0	0	0
SM 40:1;2	5.2071	4.6888	4.0064	2.7096	2.6433	2.1303	2.5462	2.4002	2.3539	2.1643	2.028	2.4078	1.8039	2.0954	1.9632	1.5652	3.562	4.5241
SM 40:2;2	2.8207	3.0176	2.3611	1.8717	1.6581	1.5386	1.4472	1.3849	1.4269	1.3265	1.3837	1.6346	1.2076	1.3401	0.9453	0.8718	2.1921	2.8612
SM 41:1;2	1.2644	1.4882	1.427	0.8475	0.7671	0.7088	0.7706	0.7751	0.935	0.6774	0.9343	0.7023	0.6668	0.6629	0.7008	0.6242	1.0903	1.7332
SM 41:2;2	3.3438	3.1032	2.4328	1.9538	1.7307	1.5107	1.6477	1.5612	1.4742	1.384	1.4025	1.5615	1.2184	1.3919	0.9234	0.9012	2.241	2.6612
SM 42:0;2	0	0	0	0	0	0	0	0	0	0	0	0	0	0	0	0	0	0
SM 42:1;2	9.5055	10.1799	7.8524	5.5113	4.8485	4.2487	4.5729	4.2008	4.3939	4.1414	3.8466	4.1602	3.4004	4.0583	3.1384	2.8196	6.2383	8.1211
SM 42:1;3	0	0	0	0	0	0	0	0	0	0	0	0	0	0	0	0	0	0
SM 42:2;2	31.121	30.5049	22.5298	17.4286	15.8193	13.3116	12.7617	12.6351	13.2245	12.8993	11.2914	13.3493	10.1691	12.0765	8.2022	7.1894	17.6915	22.3423
SM 42:3;2	3.9497	4.2292	2.7369	2.3888	2.1106	1.766	1.7757	1.6846	1.9757	1.8487	1.8035	1.8868	1.3842	1.5636	1.1657	1.0103	2.6503	3.6165
SM 43:1;2	0.5583	0.6648	0.3301	0.3212	0	0	0.3229	0.2358	0.2433	0.2496	0.2953	0.3139	0	0	0	0	0.3312	0.4258
SM 43:2;2	1.5706	1.4343	1.0058	0.9235	0.9202	0.5327	0.724	0.6493	0.6136	0.7248	0.6187	0.7107	0.5401	0.7682	0.2976	0.359	0.9651	1.3177
SM 44:1;2	2.2955	2.9727	2.4454	1.6435	2.0944	3.2156	2.0489	1.9247	1.94	2.0949	1.8342	1.8932	1.9637	1.8392	1.999	1.96	2.4781	2.5949
SM 44:2;2	2.38	2.6647	1.9853	1.5119	1.2902	0.905	1.2633	1.0676	1.1057	1.1093	0.8425	1.0946	0.8091	1.1757	0.7166	0.6482	1.7837	1.8821
SM 44:3;2	0.7	0.6449	0.3993	0.3224	0	0	0.2891	0.2458	0.319	0.2363	0.2342	0.3087	0	0	0	0	0.4232	0.5638
Chol	1352.93	1489.37	1222.95	994.64	948.006	953.969	884.612	763.774	812.132	788.304	667.323	825.332	745.289	1059.35	933.528	740.542	1118.99	1419.31
