# Supplementary material for: Human epidermal stem cell differentiation is modulated by specific lipid subspecies
Source: Proc Natl Acad Sci U S A. 2020 Aug 25;117(36):22173–82. doi: 10.1073/pnas.2011310117 (PMC7486749; doi:10.1073/pnas.2011310117)
Supplement: Supplementary File [file pnas.2011310117.sd02.xlsx]

## Sheet: Table S2 - siRNA screen of lipi
Header abbreviations:
ND = Non-Differentiating condition (KSFM)
D = Differentiating condition (KSFM + 10% KFBS)
FC = Fold Change
SD = Standard Deviation
Z = Standardised (Z-transformed) value
gene	NDrep1	NDrep2	NDrep3	NDrep4	NDMean	NDSD	Drep1	Drep2	Drep3	Drep4	DMean	DSD	FC_NDrep1	FC_NDrep2	FC_NDrep3	FC_NDrep4	FC_Drep1	FC_Drep2	FC_Drep3	FC_Drep4	FC_NDMean	FC_NDSD	FC_DMean	FC_DSD	ZNDrep1	ZNDrep2	ZNDrep3	ZNDrep4	ZNDMean	ZDrep1	ZDrep2	ZDrep3	ZDrep4	ZDMean	pvalND	pvalD
A4GALT	4.9505	5.1046	8.73257	4.22698	5.75366	2.02245	46.6452	35.2174	53.2861	47.7082	45.7142	7.57978	0.673494	0.719363	1.06354	0.644597	1.03728	0.970787	1.17439	1.04005	0.775248	0.194643	1.05563	0.0854049	-1.01523	-0.979476	-0.137716	-1.1831	-0.828882	-0.0616915	-1.11079	0.547948	0.0358927	-0.147159	0.796414	0.441503
AASDHPPT	4.913	8.59438	11.7492	6.76393	8.00512	2.91359	36.4732	49.4253	39.3635	44.9475	42.5524	5.77637	0.657638	1.0539	1.92035	0.710996	0.921628	1.06549	1.05647	1.14266	1.08572	0.583466	1.04656	0.0918344	-1.02393	-0.169779	0.562197	-0.59448	-0.306498	-0.995503	0.193521	-0.730168	-0.217548	-0.437424	0.620387	0.330902
ABHD5	12.5	9.94012	18.4652	9.42308	12.5821	4.14638	49.434	51.6779	43.75	45.5224	47.5961	3.61161	1.67321	1.21892	3.01806	0.990515	1.24913	1.11405	1.1742	1.15728	1.72518	0.907429	1.17366	0.0563264	0.736404	0.14246	2.12046	0.022496	0.755454	0.194317	0.40031	-0.327479	-0.164771	0.0255944	0.224988	0.51021
ACAA2	9.38628	19.2644	10.5446	11.9881	12.7959	4.44179	57.4504	NA	66.568	62.824	62.2808	4.58302	1.73557	2.17401	2.56852	1.3719	1.49295	NA	1.41681	1.3467	1.9625	0.520353	1.41882	0.073149	0.0139588	2.30589	0.282715	0.61764	0.805051	0.930241	NA	1.76725	1.42354	1.37368	0.210395	0.915229
ACACB	11.0591	16.8864	8.43271	5.85683	10.5588	4.72293	32.8035	72.6859	57.1975	55.7196	54.6016	16.4336	2.04488	1.90565	2.05409	0.670248	0.852457	1.35419	1.21737	1.1944	1.66872	0.669103	1.15461	0.213427	0.402086	1.75415	-0.207289	-0.804944	0.286	-1.33239	2.32888	0.907026	0.771344	0.668716	0.387439	0.748162
ACADL	8.61538	7.96964	8.36431	8.8047	8.43851	0.360889	26.0658	45.1266	44.0026	50.6619	41.4642	10.6703	1.59303	0.89938	2.03743	1.0076	0.677366	0.840744	0.936534	1.08599	1.38436	0.531414	0.885158	0.171389	-0.164905	-0.314731	-0.223159	-0.120981	-0.205944	-1.95092	-0.201102	-0.304289	0.30704	-0.537317	0.581583	0.295524
ACADVL	6.45467	8.83923	2.84872	5.09684	5.80987	2.50796	22.5577	63.2221	58.2272	59.7186	50.9314	19.0313	1.1935	0.997514	0.69391	0.583275	0.586203	1.17788	1.23928	1.28013	0.86705	0.279343	1.07087	0.325835	-0.666233	-0.112969	-1.50289	-0.981277	-0.815841	-2.27296	1.46009	1.00155	1.13846	0.331783	0.792705	0.629973
ACER1	10.1613	10.5699	7.86997	10.9731	9.89355	1.38916	52.6256	53.0035	35.0309	53.9596	48.6549	9.10003	1.3824	1.48955	0.958484	1.67335	1.17027	1.46107	0.772058	1.17634	1.37595	0.303134	1.14493	0.2832	0.193776	0.288571	-0.337855	0.382129	0.131655	0.487318	0.522009	-1.12791	0.60978	0.1228	0.447628	0.548867
ACER2	5.21523	8.87372	8.45295	5.58376	7.03141	1.89816	41.2426	27.8711	38.6006	18.1918	31.4765	10.5769	0.70951	1.25052	1.02948	0.851499	0.917137	0.768283	0.850732	0.396586	0.960254	0.233631	0.733185	0.232513	-0.953808	-0.104966	-0.202593	-0.868303	-0.532417	-0.557659	-1.78518	-0.800203	-2.67376	-1.4542	0.702782	0.0729453
ACER3	8.90499	4.53172	6.54502	9.12281	7.27613	2.17023	45.5172	44.917	52.5062	41.645	46.1463	4.56861	1.21148	0.63863	0.797118	1.39119	1.01219	1.23816	1.1572	0.907873	1.00961	0.350778	1.07886	0.147417	-0.0977116	-1.1124	-0.64527	-0.0471726	-0.475638	-0.165243	-0.220345	0.47635	-0.520723	-0.10749	0.682834	0.4572
ACOT8	7.73092	9.30906	5.21862	3.62473	6.47083	2.53717	21.7176	56.8638	40.0822	55.499	43.5406	16.4186	1.42949	1.05054	1.27118	0.414809	0.564371	1.05942	0.853093	1.18968	1.0415	0.445762	0.916639	0.272681	-0.370117	-0.00395797	-0.953023	-1.32284	-0.662483	-2.35008	0.876389	-0.664192	0.751095	-0.346698	0.746169	0.364409
ACSL1	9.2397	11.9098	4.3512	7.54853	8.26232	3.16575	39.7802	61.8404	45.4303	54.6667	50.4294	9.77347	1.70847	1.34403	1.05989	0.863842	1.03376	1.15214	0.96692	1.17183	1.24406	0.367039	1.08116	0.0975653	-0.0200501	0.599471	-1.15428	-0.412437	-0.246824	-0.691911	1.33325	-0.173229	0.674688	0.285699	0.597478	0.612446
ACSL3	10.7013	14.5351	6.4834	7.92142	9.9103	3.54559	39.2734	66.1259	48.4991	64.7023	54.6502	13.0003	1.97873	1.6403	1.57927	0.906516	1.02059	1.23198	1.03224	1.38696	1.5262	0.448933	1.16794	0.175307	0.319069	1.20859	-0.659567	-0.325919	0.135542	-0.738441	1.72666	0.108497	1.59597	0.673173	0.446092	0.749581
ACSL4	10.9544	17.9652	7.13101	9.2437	11.3236	4.69576	50.6881	67.195	59.6935	74.8672	63.111	10.3424	2.02552	2.02738	1.73702	1.05784	1.31722	1.2519	1.27049	1.60485	1.71194	0.456916	1.36112	0.164798	0.377784	2.00443	-0.509309	-0.0191236	0.463446	0.309447	1.82481	1.13616	2.52912	1.44989	0.321522	0.926455
ACSL5	21.03	15.4702	5.38793	5.40243	11.8227	7.76114	29.7699	64.0625	47.1138	64.7601	51.4266	16.5838	3.88856	1.74583	1.31243	0.618246	0.773623	1.19353	1.00275	1.3882	1.89127	1.4102	1.08953	0.262899	2.71554	1.42556	-0.913739	-0.910375	0.579247	-1.61088	1.53724	-0.0186813	1.60128	0.377241	0.281211	0.647003
ACSL6	7.26073	14.9425	8.71985	6.85871	9.44545	3.75094	47.7974	48.8336	46.8966	42.3602	46.4719	2.85313	1.34255	1.68628	2.12404	0.784901	1.2421	0.909808	0.998128	0.908032	1.48444	0.565483	1.01452	0.157444	-0.479213	1.30312	-0.140666	-0.572488	0.027688	0.0440746	0.139203	-0.0386207	-0.455068	-0.0776028	0.488955	0.469072
ACSM1	13.6606	21.0295	7.76545	17.1332	14.8972	5.62719	64.6229	NA	71.4936	72.1242	69.4136	4.16078	2.52592	2.3732	1.89156	1.96069	1.67934	NA	1.52164	1.54605	2.18784	0.309856	1.58235	0.0848837	1.00569	2.71542	-0.362106	1.81139	1.2926	1.58869	NA	2.21942	2.27732	2.02847	0.098075	0.978744
ACSM2A	12.6222	23.4475	13.3038	15.0713	16.1112	4.99857	43.3358	74.0327	62.803	63.8095	60.9952	12.8195	2.33391	2.64607	3.24062	1.72474	1.12616	1.37929	1.33667	1.36782	2.48633	0.631855	1.30248	0.118922	0.764762	3.27644	0.922894	1.33299	1.57427	-0.365507	2.45252	1.42161	1.51402	1.25566	0.0577123	0.89538
ACSM2B	11.8263	15.7049	12.0968	10.8791	12.6268	2.11744	34.6101	64.4024	62.638	69.0698	57.6801	15.6175	2.18675	1.77231	2.94661	1.24498	0.899406	1.19987	1.33316	1.48058	2.03766	0.718138	1.22825	0.2474	0.580103	1.47999	0.642847	0.360315	0.765815	-1.16653	1.56844	1.40647	1.99691	0.951321	0.221893	0.829279
ACSM3	13.3506	19.2147	12.7078	8.15577	13.3572	4.53824	17.7398	51.9136	40.849	49.8411	40.0859	15.6523	2.4686	2.16839	3.09546	0.933334	0.461001	0.96719	0.869413	1.06839	2.16645	0.908282	0.841499	0.266357	0.933764	2.29435	0.784626	-0.271545	0.935299	-2.71525	0.42195	-0.593799	0.231693	-0.663852	0.174817	0.253392
AGK	14.7777	12.6941	8.59551	7.64151	10.9272	3.37545	40.4454	63.5853	46	61.2033	52.8085	11.3404	2.73247	1.43254	2.09375	0.874483	1.05105	1.18464	0.979046	1.31195	1.78331	0.805459	1.13167	0.147312	1.26488	0.781439	-0.169517	-0.390863	0.371484	-0.630843	1.49343	-0.120925	1.27476	0.504105	0.355139	0.692906
AGMO	18.0359	22.1274	8.97532	16.1905	16.3323	5.49637	48.5771	74.3113	72.7176	69.8184	66.3561	11.9977	3.33494	2.49709	2.18627	1.85281	1.26236	1.38448	1.54769	1.49663	2.46778	0.635153	1.42279	0.12683	2.02085	2.97014	-0.081393	1.59267	1.62557	0.115659	2.4781	2.33179	2.06564	1.7478	0.0520208	0.95975
AGPAT1	13.1183	15.1257	6.72736	10.933	11.4761	3.59914	41.8758	62.764	53.7827	60.152	54.6436	9.31022	2.42564	1.70694	1.63869	1.25116	1.08822	1.16934	1.14469	1.28942	1.75561	0.48971	1.17292	0.0847657	0.879857	1.34561	-0.602963	0.372826	0.498832	-0.499531	1.41804	0.593541	1.17825	0.672574	0.308949	0.749391
AGPAT2	17.5095	18.8192	9.10789	11.0795	14.129	4.75873	33.9373	52.1694	41.0361	45.8444	43.2468	7.70095	3.2376	2.12376	2.21856	1.26793	0.881921	0.971956	0.873395	0.982719	2.21196	0.806424	0.927498	0.0578225	1.89871	2.20258	-0.0506328	0.40683	1.11437	-1.2283	0.445432	-0.576623	-0.135213	-0.373676	0.13256	0.354323
AGPAT3	12.6452	25.4462	9.72222	12.3213	15.0337	7.06387	46.2237	51.0769	50.6195	57.1429	51.2657	4.48761	2.33817	2.87163	2.3682	1.41003	1.20121	0.951603	1.07736	1.22491	2.24701	0.609285	1.11377	0.125991	0.770105	3.74019	0.0919037	0.694937	1.32428	-0.100389	0.345144	0.303149	0.902006	0.362477	0.0927044	0.641502
AGPAT4	10.4995	23.6123	8.88588	9.13221	13.0325	7.08882	43.9078	58.972	46.604	52.4536	50.4843	6.68893	1.94141	2.66466	2.16448	1.04508	1.14102	1.09869	0.991902	1.12439	1.95391	0.677161	1.089	0.067035	0.272245	3.31467	-0.102144	-0.0449903	0.859946	-0.312993	1.06992	-0.0654731	0.471523	0.290744	0.19491	0.614377
AGPAT5	13.4337	16.5065	NA	11.1588	13.6997	2.68376	44.2054	58.8089	60.5499	58.8038	55.592	7.63544	2.48395	1.86277	NA	1.277	1.14876	1.09566	1.28872	1.26052	1.87457	0.603565	1.19841	0.0913548	0.953033	1.66599	NA	0.425218	1.01475	-0.285674	1.05495	1.21477	1.05448	0.759634	0.155113	0.776263
AGPAT6	13.3333	20.1742	12.8917	16.129	15.6321	3.35018	39.2988	61.4778	56.3748	62.9755	55.0317	10.8625	2.4654	2.27667	3.14025	1.84578	1.02125	1.14538	1.19986	1.34994	2.43203	0.538676	1.17911	0.136226	0.929754	2.51696	0.827295	1.57841	1.46311	-0.736109	1.29996	0.831497	1.43745	0.708198	0.0717192	0.760589
AGPAT9	NA	5.38894	4.90449	NA	5.14672	0.342558	23.2719	54.7118	59.2623	63.1803	50.1066	18.2214	NA	0.608146	1.19467	NA	0.604762	1.01932	1.26132	1.35433	0.901407	0.414733	1.05993	0.334692	NA	-0.913504	-1.02591	NA	-0.969705	-2.2074	0.678826	1.09658	1.45625	0.256064	0.833903	0.601049
AGPS	14.9182	NA	NA	11.7143	13.3162	2.2655	49.3839	67.9932	60.7427	NA	59.3733	9.37995	2.75845	NA	NA	1.34057	1.28333	1.26677	1.29282	NA	2.04951	1.0026	1.28097	0.0131872	1.29747	NA	NA	0.554102	0.925787	0.18972	1.89809	1.23248	NA	1.10676	0.177278	0.865801
AKR1B1	17.93	17.301	10.8586	19.1689	16.3146	3.71922	64.1484	73.8186	65.3147	69.1048	68.0966	4.36219	2.40005	2.12156	1.77479	2.01496	1.62094	1.59135	1.75298	1.7568	2.07784	0.259183	1.68052	0.0867358	1.99628	1.85034	0.355563	2.28372	1.62148	1.54512	2.43287	1.65219	2.00013	1.90758	0.0524578	0.971777
ALDH1A2	10.9104	9.32412	10.6858	9.02821	9.98712	0.948611	18.9474	40.0724	34.0736	15.0054	27.0247	11.9671	2.01738	1.05224	2.60292	1.03318	0.492381	0.74658	0.725208	0.321656	1.67643	0.769853	0.571456	0.202453	0.367574	-0.000462936	0.315474	-0.0691202	0.153366	-2.6044	-0.665086	-1.21579	-2.96627	-1.86289	0.439055	0.0312391
ALDH3A2	6.42105	NA	NA	5.63124	6.02615	0.558479	NA	40.0587	32.7327	NA	36.3957	5.18024	1.18729	NA	NA	0.644431	NA	0.746325	0.696671	NA	0.915859	0.383856	0.721498	0.0351108	-0.674034	NA	NA	-0.857285	-0.765659	NA	-0.666346	-1.33888	NA	-1.00261	0.77806	0.158024
ALDH8A1	16.0955	21.1423	28.8806	19.2649	21.3458	5.43783	60.4333	59.3439	55.3483	53.9242	57.2624	3.11955	2.1545	2.5926	4.72041	2.02505	1.52707	1.27931	1.48549	1.37087	2.87314	1.25523	1.41568	0.112376	1.57064	2.74159	4.53703	2.30599	2.78881	1.20407	1.10407	0.737259	0.60653	0.912982	0.00264508	0.819374
ALG9	7.43855	7.66501	13.0557	10.2181	9.59434	2.62931	51.3333	49.1319	38.1024	35.9581	43.6314	7.72493	0.9957	0.939931	2.1339	1.07408	1.29712	1.05916	1.02263	0.914135	1.2859	0.568003	1.07326	0.16145	-0.437954	-0.38541	0.86534	0.20695	0.0622315	0.368683	0.166584	-0.845936	-1.04278	-0.338363	0.475189	0.367545
ALOX12	9.92835	NA	16.4015	13.4232	13.251	3.23999	58.7571	56.3263	62.6415	59.9512	59.419	2.62491	1.1548	NA	1.28234	1.23462	1.17234	1.16635	1.17193	1.17549	1.22392	0.0644411	1.17153	0.00379872	0.13973	NA	1.64162	0.950616	0.910656	1.05019	0.827047	1.40679	1.15981	1.11096	0.181238	0.866707
ALOX12B	18.9526	19.3548	26.2838	16.7014	20.3232	4.14179	37.1593	22.0516	46.6459	NA	35.2856	12.4038	2.20444	1.96819	2.05499	1.53612	0.741416	0.456623	0.872677	NA	1.94094	0.286971	0.690238	0.212696	2.23354	2.32686	3.93453	1.7112	2.55153	-0.932519	-2.31943	-0.0616276	NA	-1.10452	0.00536249	0.134683
ALOX15	NA	15.9039	11.7271	11.3703	13.0004	2.52081	38.3546	39.2608	46.2934	45.492	42.3502	4.12022	NA	1.61727	0.916876	1.04579	0.765265	0.812976	0.866081	0.89198	1.19331	0.372772	0.834076	0.0564428	NA	1.52617	0.557071	0.474282	0.852509	-0.822787	-0.73959	-0.0939931	-0.167559	-0.455982	0.196966	0.324201
ALOX15B	NA	17.5808	17.0421	17.1128	17.2452	0.292724	74.9709	76.0794	71.3215	71.6408	73.5032	2.38184	NA	1.78779	1.33243	1.57397	1.49585	1.57538	1.33432	1.40469	1.56473	0.227821	1.45256	0.105247	NA	1.91524	1.79027	1.80667	1.83739	2.53865	2.64041	2.20363	2.23294	2.40391	0.033076	0.99189
ALOX5	9.32811	11.3262	NA	11.7647	10.8064	1.29883	56.9452	52.8236	49.7868	55.655	53.8026	3.18286	1.08498	1.15177	NA	1.08207	1.13619	1.09382	0.931439	1.09125	1.10627	0.0394245	1.06318	0.0902094	0.000462936	0.464067	NA	0.565801	0.343443	0.883856	0.50549	0.226713	0.765418	0.595369	0.365632	0.724202
ASAH1	9.23657	8.61345	12.7264	9.63712	10.0534	1.8311	46.9497	50.3484	51.4659	36.054	46.2045	7.03429	1.2566	1.21384	1.54995	1.46962	1.04405	1.38788	1.13428	0.785987	1.3725	0.162813	1.08805	0.248472	-0.0207775	-0.165355	0.788929	0.0721585	0.168739	-0.0337405	0.278267	0.380855	-1.03399	-0.102151	0.433001	0.459318
ASAH2	6.68716	12.2867	13.6	7.85953	10.1083	3.35154	60.9811	61.4964	65.2984	38.9358	56.6779	11.9837	0.90976	1.73149	1.65634	1.19855	1.35607	1.69518	1.43913	0.848811	1.37404	0.38894	1.3348	0.354682	-0.612291	0.686911	0.991626	-0.340278	0.181492	1.25436	1.30166	1.65069	-0.769431	0.859322	0.427991	0.804919
ASAH2C	11.9725	11.0497	15.3919	7.29167	11.4265	3.32974	51.1519	49.9718	58.05	43.9735	50.7868	5.77274	1.62881	1.55718	1.87458	1.11195	1.1375	1.3775	1.27939	0.958634	1.54313	0.317971	1.18825	0.182045	0.614018	0.399911	1.40739	-0.472034	0.487321	0.352025	0.243695	0.985286	-0.306965	0.31851	0.313016	0.624951
AWAT1	10.3053	14.417	24.3545	7.22656	14.0758	7.45869	62.645	70.4	65.6135	73.7833	68.1105	4.95072	1.37944	1.7679	3.98064	0.759626	1.58295	1.51765	1.761	1.87573	1.9719	1.40205	1.68433	0.163883	0.2272	1.18118	3.48688	-0.487139	1.10203	1.40711	2.11903	1.67963	2.42962	1.90885	0.135224	0.971859
AWAT2	12.8834	10.3293	16.7167	12.0603	12.9974	2.69833	66.6889	70.4242	56.0362	66.7215	64.9677	6.20708	1.72453	1.26665	2.73228	1.26773	1.68514	1.51817	1.50395	1.69621	1.7478	0.690823	1.60087	0.103959	0.825368	0.232768	1.71477	0.634385	0.851822	1.77835	2.12126	0.800414	1.78134	1.62034	0.197156	0.94742
B3GALNT1	11.1365	12.6309	9.7076	11.208	11.1707	1.19378	53.8102	47.5631	57.4832	42.4305	50.3218	6.66678	1.51508	1.78	1.18229	1.70917	1.19661	1.3111	1.26689	0.924998	1.54663	0.26747	1.1749	0.173144	0.420053	0.766773	0.0885116	0.436627	0.427991	0.596062	0.0225717	0.933254	-0.448608	0.27582	0.334329	0.608657
B3GALT4	5.53279	9.19431	7.69231	7.35027	7.44242	1.50408	52.1287	44.3316	53.1103	41.174	47.6861	5.8543	0.752712	1.2957	0.936846	1.12089	1.15922	1.22203	1.17052	0.897605	1.02654	0.234078	1.11234	0.145744	-0.880129	-0.0305818	-0.379077	-0.458436	-0.437056	0.4417	-0.274083	0.531806	-0.563962	0.0338651	0.668965	0.513508
B3GNT5	9.56284	11.2628	15.7895	11.3886	12.0009	2.6594	33.5832	27.6582	33.1996	36.4136	32.7137	3.66239	1.30098	1.5872	1.923	1.73671	0.74681	0.762414	0.731698	0.793827	1.63697	0.262757	0.758687	0.0265719	0.0549242	0.449348	1.49963	0.478525	0.620606	-1.26081	-1.80473	-1.29602	-1.00097	-1.34063	0.267429	0.0900201
B4GALNT1	7.76942	8.46253	14.5937	9.53408	10.0899	3.08902	NA	46.361	41.1041	37.7097	41.7249	4.35893	1.057	1.19258	1.77737	1.45391	NA	1.27797	0.905907	0.822083	1.37021	0.317509	1.00199	0.242653	-0.361185	-0.20037	1.22218	0.0482512	0.17722	NA	-0.087786	-0.570381	-0.881987	-0.513385	0.429668	0.303841
B4GALT6	9.70874	12.8713	10.088	11.6779	11.0865	1.46406	NA	52.6731	64.6154	46.0661	54.4515	9.40166	1.32083	1.81388	1.22862	1.78084	NA	1.45196	1.42408	1.00425	1.53604	0.30438	1.29343	0.250824	0.0887751	0.82255	0.176775	0.545668	0.408442	NA	0.491679	1.58799	-0.11486	0.654938	0.341475	0.743746
C14orf1	7.27273	9.80684	10.652	10.009	9.43515	1.48597	43.2692	46.2278	53.2557	49.7603	48.1283	4.32726	0.845913	0.997258	0.832824	0.92059	0.863324	0.957242	0.996335	0.975671	0.899146	0.0759783	0.948143	0.0587574	-0.476428	0.111536	0.307639	0.158446	0.025298	-0.371614	-0.100009	0.545155	0.22428	0.074453	0.489909	0.529675
CBR4	8.86303	13.6322	NA	NA	11.2476	3.37232	41.8182	57.2476	45.6038	54.1112	49.6952	7.19552	1.63882	1.53841	NA	NA	1.08672	1.06657	0.970612	1.15993	1.58861	0.0710033	1.07096	0.0780011	-0.107447	0.999098	NA	NA	0.445825	-0.504823	0.911617	-0.157302	0.623695	0.218297	0.327862	0.586401
CDIPT	5.62459	8.48662	9.93485	5.93939	7.49637	2.06999	35.4269	30.8564	36.7347	31.8438	33.7155	2.812	0.765201	1.19597	1.20997	0.905733	0.78781	0.850574	0.809609	0.694205	1.01922	0.219871	0.785549	0.066222	-0.858829	-0.19478	0.141238	-0.785788	-0.42454	-1.09155	-1.51113	-0.971494	-1.42048	-1.24866	0.664414	0.105894
CDS1	13.8054	9.51327	10.052	8.3104	10.4203	2.3713	37.3935	42.3834	40.9116	30.8219	37.8776	5.14861	1.87817	1.34065	1.22423	1.2673	0.831541	1.16832	0.901666	0.671927	1.42759	0.304208	0.893364	0.206984	1.03929	0.0434237	0.168417	-0.235667	0.253866	-0.911017	-0.452933	-0.588047	-1.5143	-0.866573	0.399799	0.193088
CDS2	9.31966	6.49699	12.7863	10.3763	9.74481	2.6063	45.6004	51.4124	54.7398	35.5413	46.8235	8.41643	1.2679	0.915584	1.55724	1.58235	1.01404	1.41721	1.20643	0.774812	1.33077	0.311401	1.10312	0.27389	-0.00149771	-0.656416	0.802822	0.243673	0.0971454	-0.157608	0.375944	0.681399	-1.08105	-0.0453277	0.461305	0.481923
CEPT1	4.98084	4.84669	8.72051	7.47207	6.50503	1.9076	41.1765	55.0736	43.5407	45.9062	46.4243	6.08097	0.666719	0.594331	1.42533	0.785433	1.04047	1.18725	1.16858	1.16704	0.867953	0.379844	1.14084	0.0675365	-1.00819	-1.03932	-0.140512	-0.430177	-0.65455	-0.563733	0.712049	-0.346696	-0.129534	-0.0819782	0.743621	0.467332
CERK	5.75737	5.26709	7.18207	7.33993	6.38661	1.03132	49.0097	49.4376	47.2763	47.3514	48.2687	1.11681	0.783265	0.742262	0.874704	1.11931	1.08986	1.36277	1.04194	1.03227	0.879885	0.168944	1.13171	0.156086	-0.828022	-0.941776	-0.497463	-0.460836	-0.682024	0.155367	0.194651	-0.00376244	0.00313063	0.0873467	0.752388	0.534802
CERS1	6.12131	9.60265	8.94591	4.782	7.36297	2.28947	49.1616	45.0642	55.2249	43.9024	48.3383	5.11531	0.832778	1.35325	1.08952	0.729234	1.09324	1.24222	1.21712	0.957086	1.0012	0.279326	1.12742	0.130904	-0.743579	0.0641604	-0.0882166	-1.05433	-0.455491	0.169313	-0.206834	0.725931	-0.313485	0.0937312	0.675622	0.537339
CERS2	7.92557	NA	9.24441	8.39487	8.52162	0.668492	40.8509	36.7553	42.4972	36.1609	39.0661	3.09504	1.07824	NA	1.12588	1.28018	0.908425	1.01318	0.936612	0.788318	1.16143	0.105563	0.911634	0.0933677	-0.324956	NA	-0.018959	-0.216069	-0.186661	-0.593623	-0.969601	-0.442486	-1.02417	-0.75747	0.574037	0.224384
CERS3	4.66439	7.2958	7.35294	6.02514	6.33457	1.27099	45.4998	27.5681	48.0878	48.1554	42.3278	9.91713	0.63457	1.02816	0.895514	0.918809	1.01181	0.759931	1.05983	1.0498	0.869262	0.166805	0.970341	0.14179	-1.08161	-0.471075	-0.457817	-0.765893	-0.6941	-0.166847	-1.813	0.0707419	0.076945	-0.45804	0.75619	0.323462
CERS4	11.5538	12.1602	12.9412	10.2637	11.7297	1.13038	62.6855	47.1735	54.9773	41.0405	51.4692	9.4043	1.57184	1.71367	1.57611	1.56516	1.39397	1.30036	1.21166	0.894694	1.6067	0.0714601	1.20017	0.21683	0.516863	0.65757	0.838766	0.217527	0.557681	1.41082	-0.0131974	0.703201	-0.576218	0.381152	0.288531	0.648455
CERS5	15.3221	10.1828	13.5417	NA	13.0155	2.60976	41.6625	44.9925	47.9402	43.004	44.3998	2.72805	2.08451	1.435	1.64924	NA	0.926475	1.24024	1.05657	0.9375	1.72292	0.330962	1.0402	0.145792	1.39119	0.198759	0.978091	NA	0.856014	-0.51911	-0.213413	0.0571902	-0.395963	-0.267824	0.195995	0.394417
CERS6	14.8182	NA	10.8551	9.92674	11.8667	2.5979	47.5813	44.8276	36.4458	50.0222	44.7192	5.90972	2.01596	NA	1.32205	1.51379	1.05809	1.2357	0.803242	1.0905	1.61726	0.358341	1.04688	0.179852	1.27428	NA	0.354762	0.139356	0.589465	0.0242389	-0.228555	-0.998017	0.248318	-0.238504	0.277775	0.405745
CH25H	9.28743	5.63025	10.5755	8.51064	8.50096	2.0947	29.7355	37.2244	47.0916	39.7886	38.46	7.16269	1.08025	0.572541	0.82684	0.782775	0.593295	0.770808	0.881014	0.78015	0.815601	0.208424	0.756317	0.119588	-0.00897677	-0.857515	0.289882	-0.189208	-0.191454	-1.61403	-0.926534	-0.0207164	-0.691145	-0.813106	0.575915	0.208079
CHKA	4.70852	1.23367	8.53242	9.05882	5.88336	3.65609	43.3598	53.8577	52.2147	47.3091	49.1853	4.77718	0.630267	0.15128	1.39459	0.952226	1.09564	1.16104	1.40139	1.2027	0.78209	0.524427	1.21519	0.131717	-1.07138	-1.87761	-0.184153	-0.062018	-0.798789	-0.363298	0.600421	0.449589	-0.00074476	0.171492	0.787794	0.568081
CHPT1	1.56863	4.17101	10.1796	4.33754	5.0642	3.63834	54.5822	54.6188	43.1068	35.7759	47.0209	9.24974	0.209971	0.511475	1.66382	0.455944	1.37922	1.17745	1.15694	0.909501	0.710302	0.649039	1.15578	0.192396	-1.79989	-1.19609	0.198034	-1.15745	-0.988849	0.666934	0.670296	-0.386526	-1.05952	-0.0272029	0.838632	0.489149
CRLS1	4.63347	6.87398	5.96107	3.72439	5.29823	1.39537	47.5572	55.5265	49.3562	58.75	52.7975	5.23394	0.620221	0.842929	0.974312	0.391493	1.20171	1.19701	1.32467	1.49355	0.707239	0.25626	1.30424	0.139365	-1.08879	-0.568946	-0.780759	-1.29971	-0.934551	0.0220283	0.753617	0.187181	1.04954	0.503093	0.82499	0.69255
CYP51A1	NA	8.72757	8.33983	8.94161	8.66967	0.305038	60.9322	50.9638	52.3049	52.6909	54.223	4.53368	NA	0.887507	0.652045	0.822414	1.21574	1.05531	0.978547	1.03313	0.787322	0.12159	1.07068	0.101944	NA	-0.138876	-0.228839	-0.0892149	-0.15231	1.24988	0.334759	0.45787	0.493312	0.633954	0.560529	0.736945
DEGS1	11.3027	11.4929	7.84109	4.23242	8.71727	3.4288	44.3658	44.0352	50.3352	38.4046	44.2852	4.87353	1.53768	1.61963	0.954966	0.645427	0.986589	1.21386	1.10936	0.837231	1.18943	0.468068	1.03676	0.162237	0.458602	0.502734	-0.344557	-1.18184	-0.141265	-0.270949	-0.301294	0.277057	-0.818198	-0.278346	0.55617	0.390373
DEGS2	NA	11.8438	25.9696	13.8825	17.232	7.6354	56.9465	62.5616	64.6163	56.882	60.2516	3.94397	NA	1.66908	3.16284	2.11702	1.26635	1.72454	1.4241	1.24004	2.31631	0.766564	1.41376	0.222561	NA	0.58415	3.86163	1.05716	1.83431	0.883979	1.39945	1.58808	0.878055	1.18739	0.0333037	0.882463
DGAT1	8.07143	7.27354	3.04976	6.3745	6.19231	2.20673	32.1675	44.7404	47.655	42.0147	41.6444	6.7246	1.49245	0.820825	0.74288	0.729489	0.835931	0.833549	1.01427	0.900628	0.946411	0.366246	0.896094	0.0846908	-0.291113	-0.47624	-1.45624	-0.684834	-0.727107	-1.39077	-0.236555	0.0310048	-0.486778	-0.520774	0.76642	0.301262
DGAT2	8.77437	14.547	5.28387	6.27119	8.71912	4.15375	22.963	29.9306	30.3439	NA	27.7458	4.14722	1.62243	1.64165	1.28708	0.717666	0.596734	0.55763	0.645828	NA	1.3172	0.431577	0.600064	0.0441932	-0.128016	1.21136	-0.937883	-0.708806	-0.140837	-2.23576	-1.59612	-1.55818	NA	-1.79669	0.556001	0.0361926
DGAT2L6	6.25	19.488	5.57545	9.04585	10.0898	6.44305	16.9124	39.5944	42.4023	36.1593	33.7671	11.5228	1.15566	2.19923	1.3581	1.03519	0.4395	0.737674	0.902474	0.77511	1.43705	0.525301	0.713689	0.195931	-0.713721	2.35775	-0.870231	-0.0650284	0.177193	-2.79121	-0.708973	-0.451198	-1.02432	-1.24392	0.429679	0.106764
DGKE	15.3421	16.5826	7.77502	10.6367	12.5841	4.10343	62.9471	NA	NA	NA	62.9471	NA	2.83683	1.87136	1.89389	1.21725	1.63579	NA	NA	NA	1.95483	0.666491	1.63579	NA	1.39582	1.68366	-0.359886	0.304082	0.755919	1.43484	NA	NA	NA	1.43484	0.224849	0.924334
DHCR24	22.2698	13.4416	15.8285	12	15.885	4.53992	56.5081	61.067	59.7175	57.6398	58.7331	2.04627	2.59027	1.36687	1.23754	1.10371	1.12747	1.26452	1.11723	1.13017	1.5746	0.685585	1.15985	0.0700028	3.00319	0.954864	1.50868	0.620394	1.52178	0.843737	1.26224	1.13836	0.947629	1.04799	0.0640318	0.852679
DHCR7	32.8367	32.3118	33.5281	30.9386	32.4038	1.09648	69.115	70.9804	69.2552	69.4493	69.7	0.86456	3.81934	3.28579	2.62138	2.84561	1.37901	1.46979	1.29566	1.36172	3.14303	0.528631	1.37655	0.0717944	5.45493	5.33314	5.61535	5.01452	5.35448	2.00107	2.17231	2.01393	2.03175	2.05477	4.29004e-08	0.980049
DOLK	4.21053	10.8847	9.84496	5.65854	7.64969	3.21856	55.8758	57.3406	43.0049	52.5769	52.1995	6.44539	0.563607	1.33475	1.60912	0.594802	1.41191	1.23612	1.15421	1.33662	1.02557	0.527603	1.28471	0.112939	-1.18692	0.361633	0.120382	-0.850953	-0.388964	0.785691	0.920157	-0.39588	0.482841	0.448202	0.651349	0.672996
DOLPP1	5.38662	9.16795	6.70898	8.51602	7.44489	1.72185	39.5791	44.6656	38.4344	34.4893	39.2921	4.1936	0.721035	1.12423	1.09655	0.895169	1.00011	0.962879	1.03154	0.876794	0.959247	0.188789	0.96783	0.0668645	-0.914043	-0.0366983	-0.60723	-0.187959	-0.436482	-0.710378	-0.243429	-0.815461	-1.17762	-0.736723	0.668757	0.230645
DPAGT1	14.7837	14.7287	22.7996	12.8971	16.3022	4.41938	70.4388	67.0685	60.4873	64.0026	65.4993	4.25132	1.97889	1.80612	3.72649	1.35569	1.77989	1.44583	1.62341	1.62709	2.2168	1.04018	1.61906	0.136576	1.26626	1.2535	3.12611	0.828534	1.6186	2.12259	1.81319	1.20903	1.53174	1.66914	0.0527665	0.952455
DPM1	9.30851	14.0592	16.7919	14.2575	13.6043	3.1224	40.2116	35.7592	38.1154	33.8164	36.9757	2.78275	1.24601	1.72402	2.74456	1.49869	1.01609	0.77088	1.02298	0.859688	1.80332	0.657171	0.91741	0.123404	-0.00408562	1.09816	1.73221	1.14418	0.992616	-0.652306	-1.06105	-0.844743	-1.2394	-0.949372	0.160449	0.171216
EBP	8.40204	10.6237	12.5874	8.89868	10.1279	1.89601	56.4547	50.2206	56.1122	59.4376	55.5563	3.85789	0.977267	1.08032	0.98414	0.818465	1.12641	1.03992	1.04978	1.16542	0.965048	0.108456	1.09538	0.0606165	-0.214405	0.301054	0.756685	-0.0991749	0.18604	0.838834	0.266534	0.807392	1.11266	0.756355	0.426207	0.775282
ECHS1	8.48214	12.1598	7.2314	9.05908	9.2331	2.09495	41.9771	57.7184	55.0518	54.1308	52.2195	6.99571	1.56839	1.37224	1.76147	1.03671	1.09085	1.07534	1.1717	1.16035	1.4347	0.309275	1.12456	0.0485183	-0.195819	0.657464	-0.486016	-0.0619583	-0.0215823	-0.490236	0.954842	0.71004	0.625495	0.450035	0.508609	0.673658
ELOVL1	21.2733	NA	16.5815	19.4527	19.1025	2.36541	43.8247	54.4584	54.7967	59.7056	53.1964	6.69209	3.93354	NA	4.03903	2.22614	1.13886	1.0146	1.16627	1.27985	3.39957	1.01759	1.1499	0.108907	2.77198	NA	1.6834	2.34958	2.26832	-0.320621	0.655569	0.686629	1.13727	0.539712	0.0116549	0.705302
ELOVL2	11.1969	NA	NA	8.44496	9.82094	1.94592	43.7392	56.7811	56.5952	56.1831	53.3246	6.39519	2.07037	NA	NA	0.966429	1.13664	1.05788	1.20455	1.20434	1.5184	0.780602	1.15085	0.0697398	0.434061	NA	NA	-0.204446	0.114807	-0.328472	0.868795	0.851726	0.8139	0.551487	0.454299	0.70935
ELOVL3	18.6981	23.3544	15.1206	16.6452	18.4546	3.58038	46.8419	73.177	69.112	70.1998	64.8326	12.1163	3.45738	2.63557	3.68317	1.90485	1.21727	1.36334	1.47095	1.5048	2.92024	0.812947	1.38909	0.129455	2.1745	3.25485	1.34443	1.69816	2.11799	-0.0436379	2.37396	2.00079	2.10065	1.60794	0.0170881	0.946076
ELOVL4	17.1031	18.5914	19.3338	16.5293	17.8894	1.2971	44.7492	58.2896	52.4155	54.474	52.4821	5.7008	3.16244	2.09805	4.70946	1.89159	1.16289	1.08598	1.11559	1.1677	2.96539	1.28918	1.13304	0.0392069	1.80441	2.14973	2.32199	1.67128	1.98685	-0.235752	1.00728	0.468023	0.657001	0.474138	0.0234694	0.682299
ELOVL5	7.55265	12.3582	7.08783	7.44934	8.61201	2.50542	20.9339	45.339	36.7275	NA	34.3335	12.3774	1.39652	1.39464	1.7265	0.852492	0.544005	0.844701	0.781693	NA	1.34254	0.362031	0.723466	0.158579	-0.41148	0.703511	-0.519329	-0.435449	-0.165687	-2.42203	-0.181608	-0.972156	NA	-1.19193	0.565798	0.116644
ELOVL6	12.6346	14.8355	7.78364	13.4843	12.1845	3.0707	51.4913	75.6941	61.8679	60.1634	62.3042	10.0163	2.3362	1.6742	1.89599	1.54312	1.33809	1.41024	1.31677	1.28966	1.86238	0.347836	1.33869	0.0516517	0.767625	1.2783	-0.357886	0.96477	0.663202	0.383184	2.60503	1.33577	1.1793	1.37582	0.253601	0.915562
ELOVL7	9.58904	14.345	9.2081	6.63488	9.94425	3.21384	42.5853	59.2015	50.8571	64.8866	54.3826	9.74956	1.77306	1.61884	2.24297	0.759286	1.10665	1.10297	1.08242	1.39091	1.59854	0.619275	1.17074	0.147167	0.0610031	1.16447	-0.0273822	-0.624421	0.143418	-0.4344	1.09099	0.324968	1.6129	0.648614	0.44298	0.741706
EPT1	5.66406	7.93434	10.0892	5.92734	7.40373	2.05746	42.2764	43.7805	41.112	36.5753	40.9361	3.10559	0.758173	0.972957	1.64903	0.623058	1.06827	0.943799	1.1034	0.929826	1.00081	0.455537	1.01132	0.0874117	-0.84967	-0.322922	0.177047	-0.788584	-0.446032	-0.462755	-0.32468	-0.569653	-0.986123	-0.585803	0.672213	0.279004
FA2H	3.38346	18.4779	9.54848	7.34287	9.68819	6.39087	38.5542	58.8662	53.1349	46.0606	49.154	8.7958	0.625619	2.08525	2.32588	0.840308	1.0019	1.09672	1.1309	0.987355	1.46926	0.86034	1.05422	0.0704627	-1.37882	2.12341	0.0515927	-0.460152	0.0840078	-0.804459	1.06021	0.534069	-0.115362	0.168614	0.466525	0.56695
FADS1	14.4203	13.2208	NA	NA	13.8205	0.848218	NA	75.3915	62.1191	31.4511	56.3206	22.5368	2.66639	1.49197	NA	NA	NA	1.4046	1.32212	0.674186	2.07918	0.830439	1.13364	0.400027	1.18196	0.903634	NA	NA	1.0428	NA	2.57726	1.35883	-1.45653	0.826518	0.148522	0.795745
FADS2	NA	NA	3.19026	NA	3.19026	NA	35.3954	NA	55.3695	NA	45.3824	14.1238	NA	NA	0.777103	NA	0.919813	NA	1.17846	NA	0.777103	NA	1.04914	0.182892	NA	NA	-1.42364	NA	-1.42364	-1.09444	NA	0.739205	NA	-0.177618	0.922725	0.429512
FADS3	14.5753	9.91293	NA	12.5378	12.342	2.33734	43.7262	63.0807	69.6613	70.259	61.6818	12.4043	2.69505	1.11868	NA	1.4348	1.1363	1.17524	1.48264	1.50607	1.74951	0.833973	1.32507	0.19636	1.21791	0.136151	NA	0.745166	0.699743	-0.32966	1.44711	2.05121	2.10609	1.31869	0.242044	0.906363
FADS6	NA	8.01762	9.59921	6.59548	8.07077	1.50257	47.39	59.051	59.1941	NA	55.2117	6.77417	NA	0.904795	2.33824	0.754777	1.23151	1.10017	1.25986	NA	1.3326	0.874129	1.19718	0.0852056	NA	-0.303598	0.0633621	-0.633564	-0.291266	0.00667932	1.07717	1.09032	NA	0.724723	0.614576	0.765689
FAR1	12.5741	NA	NA	NA	12.5741	NA	53.3037	63.6076	61.6054	65.5629	61.0199	5.3919	2.32502	NA	NA	NA	1.38519	1.18506	1.31118	1.40541	2.32502	NA	1.32171	0.0996982	0.753606	NA	NA	NA	0.753606	0.549564	1.49548	1.31167	1.67498	1.25792	0.225543	0.89579
FAR2	NA	NA	NA	9.44225	9.44225	NA	27.7449	44.8544	39.8268	47.9896	40.1039	8.89895	NA	NA	NA	1.08056	0.721	0.835672	0.847659	1.02871	1.08056	NA	0.858259	0.127167	NA	NA	NA	0.0269443	0.0269443	-1.79677	-0.226096	-0.687631	0.061725	-0.662194	0.489252	0.253924
FASN	NA	18.3239	10.2507	14.5769	14.3838	4.04005	37.5271	NA	59.3976	57.6801	51.5349	12.1615	NA	2.06787	2.49694	1.66816	0.975209	NA	1.26419	1.23643	2.07766	0.414479	1.15861	0.159436	NA	2.08767	0.21453	1.21828	1.17349	-0.898749	NA	1.10899	0.951321	0.387188	0.120299	0.650692
FDFT1	7.56014	11.6742	17.1911	10.5641	11.7474	4.02379	67.3199	72.4208	60.8939	68.7749	67.3524	4.81061	1.01198	1.43156	2.80981	1.11045	1.70108	1.56121	1.63433	1.74841	1.59095	0.832089	1.66126	0.0814779	-0.409743	0.544804	1.82483	0.287237	0.561782	1.83627	2.30454	1.24635	1.96985	1.83925	0.287132	0.967061
FDPS	11.2727	13.8129	14.1234	12.1278	12.8342	1.36105	54.8085	59.9067	47.4216	47.3547	52.3729	6.12066	1.50893	1.69383	2.30842	1.27482	1.38494	1.29144	1.27274	1.20386	1.6965	0.44251	1.28825	0.074656	0.451652	1.04103	1.11307	0.650035	0.813949	0.687713	1.15573	0.00957812	0.00344051	0.464115	0.207837	0.678717
FIG4	10.0223	6.3058	8.41496	5.07706	7.45502	2.19755	43.17	46.9013	44.6797	34.0829	42.2085	5.62964	1.36349	0.888642	1.02486	0.774231	0.959998	1.29286	0.984711	0.743017	1.0128	0.25525	0.995146	0.226235	0.161521	-0.700774	-0.211407	-0.985866	-0.434131	-0.380721	-0.0381884	-0.242134	-1.21493	-0.468994	0.667904	0.319537
GAL3ST1	10.4639	7.50695	NA	6.24535	8.07206	2.16529	38.8391	40.8426	45.7183	31.4491	39.2122	5.92713	1.42356	1.05791	NA	0.95239	0.863687	1.12585	1.0076	0.685599	1.14462	0.247265	0.920684	0.189878	0.263979	-0.422084	NA	-0.714799	-0.290968	-0.778311	-0.594385	-0.146786	-1.45672	-0.744051	0.614462	0.228423
GALC	10.6373	16.4711	12.5	8.86427	12.1182	3.25958	41.1348	32.6742	36.0065	33.2619	35.7694	3.86052	1.44716	2.32118	1.52237	1.35176	0.914738	0.900683	0.793561	0.725119	1.66062	0.445873	0.833526	0.0902862	0.30423	1.65778	0.736404	-0.107159	0.647813	-0.567563	-1.34425	-1.03834	-1.2903	-1.06011	0.258553	0.144546
GBA	3.87275	4.82393	5.818	6.07143	5.14653	1.00547	30.083	25.0137	32.6853	21.8834	27.4163	4.87371	0.526871	0.679809	0.708574	0.925867	0.668974	0.689516	0.720363	0.477065	0.71028	0.164365	0.638979	0.10999	-1.26529	-1.0446	-0.813954	-0.755153	-0.969749	-1.58213	-2.0475	-1.34324	-2.33486	-1.82693	0.833914	0.0338549
GBA2	NA	15.3519	13.4961	14.5367	14.4616	0.930194	36.7449	33.8403	45.121	35.6507	37.8392	5.00011	NA	2.16346	1.64369	2.21679	0.817118	0.932827	0.994439	0.777196	2.00798	0.316611	0.880395	0.100679	NA	1.3981	0.967515	1.20897	1.19153	-0.970559	-1.2372	-0.201616	-1.07101	-0.870096	0.116723	0.192124
GBA3	12.9904	8.83207	13.1271	6.6855	10.4088	3.18343	56.6181	51.7721	31.7951	47.0787	46.816	10.7446	1.76729	1.24466	1.59874	1.01951	1.25905	1.42713	0.700743	1.02633	1.40755	0.33817	1.10331	0.314694	0.850189	-0.114628	0.881892	-0.612677	0.251194	0.853833	0.408959	-1.42496	-0.0218986	-0.0460161	0.400832	0.481649
GBGT1	14.7796	14.43	18.7345	12.7085	15.1632	2.54718	61.1564	63.2603	69.6254	66.8376	65.2199	3.75844	2.0107	2.03354	2.28167	1.93799	1.35997	1.74381	1.5345	1.45708	2.06598	0.149457	1.52384	0.163104	1.26532	1.18421	2.18293	0.78478	1.35431	1.27045	1.4636	2.04792	1.792	1.64349	0.087819	0.949859
GGPS1	8.4048	13.7803	14.9246	12.3991	12.3772	2.84244	42.6322	44.5399	28.8281	27.7908	35.9478	8.86441	1.12504	1.68982	2.43937	1.30334	1.07726	0.960171	0.773714	0.706504	1.63939	0.583093	0.879412	0.170034	-0.213764	1.03345	1.29896	0.712988	0.70791	-0.430091	-0.254961	-1.69734	-1.79255	-1.04374	0.239501	0.148304
GK	11.5538	NA	12.9821	19.3835	14.6398	4.16977	38.4682	57.0563	56.0993	49.7301	50.3385	8.55554	2.13635	NA	3.16226	2.21822	0.999664	1.063	1.194	1.06601	2.50561	0.570145	1.08067	0.0815102	0.516863	NA	0.848255	2.33351	1.23287	-0.81236	0.894062	0.806209	0.221503	0.277354	0.108811	0.609246
GLA	12.7684	9.64153	8.43106	8.38731	9.80708	2.058	44.9069	43.938	49.3653	41.2582	44.8671	3.37259	1.73709	1.35873	1.02682	1.27903	0.998622	1.21117	1.08798	0.89944	1.35042	0.294049	1.0493	0.132571	0.798679	0.0731822	-0.207671	-0.217824	0.111592	-0.221274	-0.310223	0.188014	-0.556233	-0.224929	0.455574	0.411017
GLB1	11.7545	11.5486	12.9778	8.37851	11.1648	1.96174	56.8973	53.9515	63.4881	53.3986	56.9339	4.63149	1.59915	1.62747	1.58056	1.27769	1.26526	1.4872	1.39924	1.1641	1.52122	0.163495	1.32895	0.142845	0.56343	0.51565	0.847258	-0.219864	0.426618	0.879466	0.609031	1.48451	0.558273	0.882819	0.334829	0.811333
GNPAT	14.6194	15.7611	8.50263	12.2779	12.7903	3.20511	24.0181	51.5516	54.6624	NA	43.4107	16.8663	2.70321	1.77865	2.07113	1.40506	0.624154	0.960446	1.16341	NA	1.98951	0.548352	0.916004	0.272362	1.22816	1.49305	-0.191065	0.684865	0.803751	-2.13889	0.388715	0.674294	NA	-0.358628	0.21077	0.359937
GPAM	7.33379	22.0527	13.7379	9.58453	13.1772	6.48436	36.8068	59.9107	55.3876	52.2943	51.0999	10.0289	1.35606	2.48866	3.34637	1.09684	0.95649	1.11618	1.17885	1.12098	2.07198	1.04261	1.09313	0.095438	-0.46226	2.95281	1.02362	0.0599571	0.893532	-0.964875	1.1561	0.740875	0.456901	0.34725	0.185786	0.635798
GPAT2	16.0129	14.1059	13.3572	NA	14.492	1.36929	NA	71.9602	50.8188	48.8252	57.2014	12.8203	2.96087	1.59187	3.25364	NA	NA	1.34067	1.08161	1.04662	2.60213	0.887074	1.1563	0.160629	1.55147	1.10901	0.9353	NA	1.19859	NA	2.26226	0.321448	0.138434	0.90738	0.115343	0.817897
HADH	17.0976	16.4939	9.49477	11.2126	13.5747	3.79288	NA	NA	68.008	65.2648	66.6364	1.93977	3.16143	1.86135	2.3128	1.28316	NA	NA	1.44746	1.39902	2.15468	0.792495	1.42324	0.0342528	1.80313	1.66307	0.0391311	0.437707	0.985761	NA	NA	1.89945	1.64761	1.77353	0.162125	0.961929
HADHA	8.14103	9.54592	NA	8.28864	8.65853	0.772042	47.0022	76.7806	65.5657	62.005	62.8384	12.2923	1.50532	1.07727	NA	0.94854	1.22144	1.43048	1.39548	1.32914	1.17704	0.291491	1.34413	0.0919632	-0.274965	0.0509989	NA	-0.240716	-0.154894	-0.0289201	2.70478	1.67524	1.34835	1.42486	0.561548	0.922902
HEXB	11.7249	6.05565	9.64558	9.3415	9.19191	2.34382	54.6733	55.5885	57.0278	38.9526	51.5606	8.46099	1.59512	0.853389	1.17473	1.42454	1.2158	1.53233	1.25686	0.849179	1.26195	0.322475	1.21354	0.280634	0.556569	-0.758815	0.0741214	0.00356875	-0.0311391	0.675298	0.759316	0.891445	-0.767886	0.389543	0.512421	0.651563
HMGCR	5.91767	NA	NA	NA	5.91767	NA	17.327	59.6522	45.0667	45.2268	41.8182	17.7016	1.09421	NA	NA	NA	0.450274	1.11137	0.959181	0.969482	1.09421	NA	0.872576	0.289972	-0.790829	NA	NA	NA	-0.790829	-2.75315	1.13236	-0.206607	-0.191905	-0.504824	0.785478	0.306841
HMGCS1	7.81739	9.32836	NA	6.91244	8.0194	1.22056	32.9473	73.816	45.3863	55.814	51.9909	17.2938	1.44548	1.05271	NA	0.79105	0.856195	1.37525	0.965985	1.19643	1.09641	0.329394	1.09846	0.232703	-0.350056	0.00051941	NA	-0.560021	-0.303186	-1.31918	2.43262	-0.17726	0.78001	0.429048	0.619126	0.666056
HMGCS2	7.56949	12.8241	NA	5.51086	8.6348	3.77119	34.6484	50.3542	45.9847	46.9072	44.4736	6.81471	1.39964	1.44721	NA	0.630655	0.900401	0.938138	0.978719	1.0055	1.15917	0.458321	0.95569	0.0461034	-0.407574	0.811592	NA	-0.885216	-0.1604	-1.16302	0.278796	-0.122334	-0.0376416	-0.261049	0.563717	0.397027
HPGDS	7.52896	7.7748	7.77701	10.5802	8.41524	1.44799	34.0791	31.7706	45.514	34.6266	36.4976	6.13705	0.875716	0.79062	0.608042	0.973126	0.679959	0.657875	0.8515	0.678938	0.811876	0.155002	0.717068	0.0901976	-0.416978	-0.359937	-0.359424	0.290973	-0.211341	-1.21528	-1.42721	-0.165539	-1.16502	-0.993262	0.58369	0.160291
HSD17B4	9.17545	12.4582	3.43316	5.67515	7.68548	3.96325	32.9303	59.5062	53.0271	50.5919	49.0139	11.3632	1.69659	1.40591	0.836272	0.649456	0.855754	1.10865	1.12861	1.08449	1.14706	0.487574	1.04437	0.127034	-0.0349585	0.726697	-1.36728	-0.847099	-0.380661	-1.32074	1.11896	0.524177	0.300618	0.155754	0.648273	0.561887
IDI1	6.55091	10.4258	11.1167	9.48167	9.39378	2.01025	38.37	44.2684	40.3024	40.6208	40.8904	2.46181	0.876883	1.27848	1.81698	0.996674	0.969557	0.954316	1.08167	1.03267	1.24225	0.418499	1.00955	0.0588405	-0.643905	0.255158	0.415451	0.0360905	0.0156986	-0.821374	-0.279893	-0.643971	-0.614746	-0.589996	0.493737	0.277597
IDI2	16.6797	12.659	17.9671	4.03226	12.8345	6.2886	50	NA	49.5787	55.6029	51.7272	3.36309	2.23268	1.55232	2.93665	0.423854	1.26343	NA	1.33064	1.41355	1.78638	1.06983	1.33587	0.0751951	1.70617	0.773286	2.00489	-1.22828	0.814016	0.246281	NA	0.2076	0.760637	0.404839	0.207818	0.657202
INPP5E	12.699	7.74545	10.9923	6.71476	9.53787	2.78632	44.0081	41	45.0912	33.3211	40.8551	5.31253	1.72764	1.09152	1.33875	1.02397	0.978635	1.13019	0.993781	0.726409	1.29547	0.318304	0.957253	0.168312	0.782576	-0.366746	0.386582	-0.605887	0.049131	-0.303783	-0.579933	-0.204355	-1.28487	-0.593236	0.480407	0.276512
KDSR	14.7931	10.9338	13.7612	4.34783	10.959	4.69969	61.3968	52.3995	63.8838	45.8001	55.8701	8.33097	2.01254	1.54084	1.67598	0.663025	1.36532	1.44442	1.40796	0.998455	1.4731	0.575316	1.30404	0.206271	1.26846	0.373019	1.02903	-1.15506	0.378861	1.29253	0.466561	1.52084	-0.13928	0.785162	0.352396	0.783821
LARGE	2.18391	7.67405	7.11887	1.7744	4.68781	3.14034	22.1341	17.4521	17.5888	17.8202	18.7488	2.26198	0.292331	0.941039	1.16355	0.186517	0.559299	0.376225	0.472064	0.453028	0.645859	0.479969	0.465154	0.0752029	-1.65714	-0.383313	-0.512126	-1.75215	-1.07618	-2.31185	-2.74166	-2.72912	-2.70788	-2.62263	0.859077	0.00436274
LCAT	13.7378	13.0208	16.2774	11.9272	13.7408	1.84769	47.0131	42.069	37.2891	43.0245	42.3489	3.9955	1.8389	1.59669	2.66048	1.25374	1.18796	0.906903	1.0008	1.09378	1.83745	0.598903	1.04736	0.120856	1.0236	0.857248	1.61284	0.603508	1.0243	-0.0279175	-0.4818	-0.920603	-0.394081	-0.456101	0.152847	0.324159
LCLAT1	12.3523	14.6482	12.8791	9.87406	12.4384	1.97153	54.2254	53.8563	46.8594	41.7568	49.1745	5.9948	1.65344	1.79625	2.10504	1.03792	1.3702	1.16101	1.25766	1.06155	1.64816	0.448365	1.2126	0.132094	0.702137	1.23483	0.824372	0.127132	0.722118	0.634174	0.600294	-0.0420292	-0.510462	0.170494	0.235111	0.567689
LIAS	10.2475	7.6966	12.7333	14.6471	11.3311	3.01916	44.1322	43.8336	33.5602	40.8581	40.596	4.91791	1.3717	0.943804	2.0812	1.53965	1.11516	0.944944	0.900721	1.0387	1.48409	0.470519	0.999883	0.0959994	0.213784	-0.378082	0.790525	1.23458	0.465203	-0.292389	-0.319806	-1.26291	-0.592958	-0.617017	0.320893	0.268612
LIPC	4.91453	8.26149	1.78731	6.22837	5.29793	2.71538	27.0151	38.3638	37.0056	40.3938	35.6946	5.95144	0.908722	0.932316	0.435365	0.712766	0.702037	0.714747	0.787614	0.865881	0.747292	0.230061	0.76757	0.0756124	-1.02358	-0.247014	-1.74915	-0.718739	-0.934621	-1.86376	-0.821942	-0.94662	-0.635583	-1.06698	0.825008	0.142991
LIPT2	8.23598	8.61423	10.9627	8.27546	9.02209	1.30482	31.8902	37.6982	26.0948	23.6566	29.8349	6.27736	1.10244	1.05633	1.79181	0.869882	0.805823	0.81268	0.700356	0.601402	1.20511	0.403842	0.730065	0.100002	-0.252934	-0.165172	0.379717	-0.243773	-0.0705406	-1.41622	-0.883045	-1.94825	-2.17209	-1.6049	0.528118	0.0542577
LPCAT1	10.3679	9.42731	14.1762	4.83676	9.70205	3.83876	38.2979	36.9531	27.4322	31.1536	33.4592	5.0748	1.38781	1.15604	2.31705	0.50842	0.967735	0.796618	0.736251	0.791992	1.34233	0.748833	0.823149	0.100218	0.241712	0.0234788	1.12533	-1.04162	0.087224	-0.827992	-0.951442	-1.82548	-1.48385	-1.27219	0.465247	0.101653
LPCAT2	8.13783	8.20643	14.6304	7.69231	9.66674	3.31694	67.0807	71.1029	52.6742	59.2348	62.5232	8.20971	1.0893	1.00632	2.39128	0.808583	1.69504	1.5328	1.41372	1.50588	1.32387	0.721279	1.53686	0.117133	-0.275707	-0.25979	1.2307	-0.379077	0.0790306	1.81432	2.18356	0.491779	1.09405	1.39593	0.468504	0.918632
LPCAT3	9.76124	8.60434	10.6653	6.74578	8.94417	1.69099	50.3744	46.799	37.2781	38.035	43.1216	6.48449	1.30661	1.05512	1.7432	0.709089	1.27289	1.00887	1.0005	0.966934	1.2035	0.435265	1.0623	0.14156	0.100956	-0.167468	0.31072	-0.598689	-0.0886206	0.280651	-0.0475783	-0.921608	-0.852123	-0.385164	0.535308	0.350058
LPCAT4	6.74956	9.48012	13.1887	9.72708	9.78638	2.63917	48.927	55.1512	41.8161	40.7216	46.654	6.73217	0.903473	1.16251	2.15564	1.02247	1.23632	1.18892	1.1223	1.03523	1.31102	0.572946	1.14569	0.0872362	-0.597814	0.0357317	0.896207	0.0930313	0.106789	0.147781	0.719166	-0.50501	-0.605486	-0.0608871	0.457478	0.475725
LPGAT1	7.65125	8.87401	10.4826	5.73414	8.1855	2.00377	45.7759	50.6501	37.8134	45.0081	44.8119	5.29247	1.02417	1.08819	1.71334	0.602749	1.1567	1.09189	1.01487	1.1442	1.10711	0.45794	1.10192	0.0644624	-0.388604	-0.104899	0.268325	-0.83341	-0.264647	-0.141497	0.305959	-0.872464	-0.211988	-0.229997	0.604359	0.409047
LPIN1	19.4298	15.2508	13.8298	9.63597	14.5366	4.04017	58.5462	51.4505	45.7933	49.2544	51.2611	5.38615	2.60081	1.87014	2.26042	1.01289	1.47938	1.10914	1.22904	1.25216	1.93607	0.684027	1.26743	0.15458	2.34425	1.37464	1.04494	0.0718925	1.20893	1.03083	0.379435	-0.139904	0.177838	0.36205	0.113345	0.641343
LPIN2	12.5989	13.512	15.1247	10.7397	12.9938	1.82992	53.0579	55.3016	46.0573	47.9717	50.5971	4.30851	1.68645	1.65692	2.47206	1.12892	1.3407	1.19217	1.23613	1.21955	1.73609	0.553487	1.24714	0.0649573	0.759361	0.971202	1.34538	0.327985	0.850981	0.526996	0.732974	-0.115661	0.0600766	0.301096	0.19739	0.61833
LSS	14.4618	11.0823	13.7978	13.8544	13.2991	1.5081	61.4082	58.8899	62.0888	57.7592	60.0365	2.04894	1.6821	1.12696	1.07877	1.27428	1.22524	1.21944	1.16159	1.13251	1.29053	0.273974	1.18469	0.0451226	1.19158	0.407471	1.03751	1.05066	0.921804	1.29357	1.06239	1.35605	0.958585	1.16765	0.178315	0.878526
LYPLA1	11.003	11.7028	12.2123	8.71116	10.9073	1.54573	61.0925	66.6146	52.4419	54.3382	58.6218	6.49435	1.47283	1.43506	1.99604	0.915681	1.54373	1.43605	1.40748	1.3814	1.4549	0.441326	1.44216	0.0712916	0.389079	0.551426	0.66964	-0.142684	0.366865	1.26459	1.77152	0.470447	0.644537	1.03777	0.35686	0.850313
LYPLA2	8.21155	12.5077	13.377	11.9891	11.5213	2.27961	52.3256	49.8375	43.0299	47.8697	48.2657	3.93801	1.09917	1.53378	2.18641	1.26024	1.3222	1.07437	1.15488	1.21695	1.5199	0.479188	1.1921	0.104544	-0.258602	0.7382	0.939882	0.617865	0.509336	0.459772	0.231362	-0.393588	0.0507134	0.0870649	0.305258	0.53469
MBOAT1	5.7648	10.9335	6.9736	4.00875	6.92015	2.93943	22.3491	41.581	42.6396	46.1237	38.1734	10.7265	1.06594	1.23385	1.69867	0.458755	0.580781	0.774687	0.907524	0.988708	1.11431	0.512465	0.812925	0.17814	-0.826298	0.372938	-0.545833	-1.23374	-0.558233	-2.29211	-0.526594	-0.429416	-0.109567	-0.839422	0.711657	0.200616
MBOAT2	6.8745	10.2526	3.3874	5.99251	6.62676	2.83456	23.0088	50.7079	41.8759	50.4208	41.5034	12.9927	1.27113	1.15702	0.825126	0.685774	0.597926	0.944727	0.891271	1.08082	0.984762	0.274807	0.878686	0.203473	-0.568825	0.214972	-1.3779	-0.773464	-0.626304	-2.23155	0.311262	-0.499522	0.284912	-0.533724	0.734442	0.296766
MBOAT7	10.5338	8.06653	NA	NA	9.30015	1.74461	NA	NA	49.0173	32.7359	40.8766	11.5127	1.94775	0.910314	NA	NA	NA	NA	1.04326	0.701726	1.42903	0.733577	0.872495	0.241504	0.2802	-0.29225	NA	NA	-0.00602519	NA	NA	0.156065	-1.33859	-0.591263	0.502404	0.277172
MECR	14.8176	18.0868	12.1281	9.80047	13.7083	3.56696	29.4218	51.1092	56.5702	55.4622	48.1408	12.7	2.73986	2.04111	2.95425	1.12155	0.764577	0.952205	1.20402	1.18889	2.21419	0.826203	1.02742	0.209763	1.27414	2.03265	0.650126	0.110059	1.01674	-1.64283	0.348108	0.849431	0.747717	0.0756061	0.154638	0.530134
MGLL	9.36902	8.89878	8.05861	5.10708	7.85837	1.91261	36.9527	55.0532	62.6701	51.9792	51.6638	10.788	1.73238	1.00423	1.96297	0.584447	0.960282	1.02568	1.33384	1.11423	1.32101	0.638803	1.10851	0.162932	0.00995489	-0.0991522	-0.294088	-0.978901	-0.340546	-0.95148	0.710171	1.40941	0.427971	0.399019	0.633277	0.65506
MOGAT1	6.80493	6.2635	2.78788	2.50128	4.58939	2.25956	27.2835	35.3921	35.7505	48.1818	36.652	8.62371	1.25827	0.706841	0.67909	0.286242	0.709011	0.659382	0.7609	1.03283	0.73261	0.399619	0.79053	0.166763	-0.584967	-0.710589	-1.517	-1.5835	-1.09901	-1.83913	-1.09475	-1.06184	0.0793687	-0.979087	0.864119	0.163769
MOGAT2	8.95522	15.5181	9.76271	9.39876	10.9087	3.09063	29.4497	50.1715	41.9263	48.7554	42.5757	9.46219	1.65587	1.75123	2.37806	1.07558	0.765302	0.934735	0.892344	1.04512	1.71519	0.53333	0.909375	0.115638	-0.0860552	1.43667	0.101298	0.0168531	0.367191	-1.64027	0.262027	-0.494893	0.132021	-0.435279	0.356738	0.33168
MOGAT3	4.84061	7.40741	2.91424	2.6996	4.46546	2.18482	20.2208	26.1097	33.5664	39.2879	29.7962	8.35835	0.895055	0.835932	0.709869	0.308938	0.525473	0.486443	0.714415	0.842174	0.687448	0.263894	0.642126	0.166423	-1.04073	-0.44518	-1.48768	-1.53749	-1.12777	-2.4875	-1.94689	-1.26235	-0.737109	-1.60846	0.870291	0.0538672
MTM1	11.1309	8.10934	10.9453	4.94944	8.78374	2.9062	31.1192	NA	31.861	25.6431	29.5411	3.39607	1.51431	1.1428	1.33302	0.754769	0.692016	NA	0.702195	0.559027	1.18623	0.325182	0.651079	0.0798821	0.418745	-0.282317	0.375676	-1.01548	-0.125843	-1.48701	NA	-1.41891	-1.98972	-1.63188	0.550072	0.0513524
MTMR3	7.90899	7.04597	5.54493	6.01195	6.62796	1.05959	52.9271	51.9286	51.2849	47.0195	50.79	2.60289	1.07598	0.992949	0.675317	0.916797	1.17697	1.43144	1.13029	1.02504	0.915262	0.172668	1.19093	0.17247	-0.328802	-0.529041	-0.877311	-0.768954	-0.626027	0.514995	0.423333	0.364234	-0.0273313	0.318807	0.734351	0.625064
MVD	11.1231	23.1311	13.3696	13.0137	15.1594	5.40515	27.9212	46.4979	45.9044	43.6842	41.0019	8.80417	2.05672	2.61036	3.25666	1.48927	0.725582	0.866292	0.977012	0.936414	2.35325	0.75645	0.876325	0.110412	0.416938	3.20303	0.938176	0.855592	1.35343	-1.78059	-0.0752184	-0.129698	-0.333518	-0.579755	0.0879585	0.28104
NAGA	14.7181	17.8792	16.3079	14.1335	15.7597	1.68548	63.3692	38	70.4238	62.8225	58.6539	14.1977	2.00233	2.51962	1.98614	2.15529	1.40918	1.04749	1.55209	1.36955	2.16585	0.247855	1.34458	0.213011	1.25105	1.98449	1.61992	1.1154	1.49272	1.4736	-0.855337	2.12121	1.4234	1.04072	0.0677559	0.850997
OCRL	10.0421	10.8753	9.82081	8.16039	9.72467	1.1374	51.7442	36.5079	52.5193	57.1808	49.488	8.98034	1.36619	1.5326	1.19608	1.24443	1.15067	1.00636	1.15749	1.24656	1.33482	0.150024	1.14027	0.0993868	0.16613	0.359448	0.114779	-0.270472	0.0924713	0.406399	-0.992311	0.477557	0.905484	0.199282	0.463162	0.578979
OLAH	5.6899	17.1193	9.87039	7.656	10.0839	4.99149	35.1111	53.5714	45.1907	52.5561	46.6073	8.52558	1.05209	1.93193	2.40429	0.876142	0.912425	0.998077	0.961821	1.12659	1.56611	0.724947	0.999729	0.0915716	-0.843676	1.80818	0.126281	-0.3875	0.175822	-1.12054	0.574143	-0.195219	0.480935	-0.0651707	0.430217	0.474019
ORMDL1	12.8563	9.29737	13.2021	12.6382	11.9985	1.81565	54.6059	47.845	55.5296	56.5762	53.6392	3.94573	1.74905	1.31023	1.60788	1.92727	1.2143	1.31887	1.22384	1.23338	1.64861	0.260703	1.2476	0.0481513	0.819075	-0.00666954	0.899308	0.768458	0.620043	0.669108	0.0484517	0.753906	0.849986	0.580363	0.267615	0.719165
ORMDL2	10.675	NA	NA	7.91021	9.29262	1.95503	39.4023	38.4932	47.7387	40.1773	41.4528	4.24671	1.45229	NA	NA	1.20627	0.876213	1.06108	1.05213	0.875876	1.32928	0.173962	0.966326	0.104312	0.312976	NA	NA	-0.32852	-0.00777168	-0.726604	-0.810065	0.0386892	-0.655462	-0.538361	0.5031	0.295164
ORMDL3	16.2144	12.1699	NA	11.0026	13.129	2.73507	72.8775	71.0638	69.1501	68.4698	70.3903	1.98884	2.2059	1.71504	NA	1.67785	1.62062	1.95891	1.52402	1.49266	1.86626	0.294723	1.64905	0.21363	1.59823	0.659819	NA	0.388978	0.882341	2.34647	2.17997	2.00428	1.94183	2.11814	0.188796	0.982918
OXSM	NA	11.6491	NA	3.30154	7.47531	5.90261	NA	72.1163	61.9149	65.3112	66.4475	5.19473	NA	1.31461	NA	0.377824	NA	1.34358	1.31777	1.40001	0.846216	0.662407	1.35379	0.0420584	NA	0.538975	NA	-1.39782	-0.429424	NA	2.27659	1.34009	1.65187	1.75618	0.666193	0.960471
PECR	4.61398	10.6789	3.26601	4.8913	5.86255	3.28844	16.4304	36.7162	27.6031	32.6027	28.3381	8.7695	0.853149	1.20512	0.795555	0.559754	0.426974	0.684051	0.587494	0.698872	0.853395	0.266635	0.599348	0.125077	-1.09331	0.313872	-1.40607	-1.02897	-0.803618	-2.83546	-0.973195	-1.80978	-1.35081	-1.74231	0.789191	0.0407269
PEMT	NA	NA	14.0666	NA	14.0666	NA	40.7219	NA	46.991	46.1502	44.621	3.4028	NA	NA	1.71317	NA	0.905558	NA	1.03565	1.00609	1.71317	NA	0.982433	0.0681965	NA	NA	1.09989	NA	1.09989	-0.605459	NA	-0.0299468	-0.10714	-0.247515	0.13569	0.402255
PEX2	6.87778	7.50572	9.50127	6.19883	7.5209	1.42403	53.2931	49.6881	41.3454	48.9927	48.3298	5.02327	0.920637	0.920398	1.55294	0.651595	1.34664	1.07115	1.10967	1.2455	1.01139	0.382643	1.19324	0.126693	-0.568063	-0.422369	0.0406394	-0.725594	-0.418847	0.548588	0.217652	-0.548222	0.153807	0.092956	0.662336	0.537031
PGAP2	14.7527	9.94764	14.4223	7.84884	11.7429	3.39728	60.695	58.4658	49.0052	52.4929	55.1647	5.37148	1.97474	1.21984	2.35727	0.825037	1.53368	1.26038	1.31525	1.33449	1.59422	0.697337	1.36095	0.119359	1.25906	0.144206	1.18242	-0.342759	0.560732	1.2281	1.02345	0.15496	0.475137	0.720411	0.28749	0.764364
PGAP3	12.7369	5.94354	11.5916	8.84615	9.77954	3.034	42.32	45.4506	37.5163	35.954	40.3102	4.3683	1.70492	0.728833	1.89459	0.929871	1.06937	0.979804	1.0069	0.914031	1.31455	0.571512	0.992525	0.0643814	0.791367	-0.784827	0.52563	-0.111362	0.105202	-0.458752	-0.171357	-0.899746	-1.04316	-0.643254	0.458108	0.26003
PGS1	9.65228	11.6829	12.9032	7.30769	10.3865	2.45171	43.1563	51.7513	51.1136	59.2226	51.311	6.5657	1.78476	1.31842	3.14305	0.836282	1.12149	0.964166	1.08788	1.2695	1.77063	0.993518	1.11076	0.125599	0.0756753	0.546819	0.82996	-0.468316	0.246035	-0.38198	0.407048	0.348515	1.09293	0.366629	0.402828	0.643052
PI4K2A	6.00694	NA	4.56775	4.10913	4.89461	0.990229	53.271	43.2584	54.4056	45.5056	49.1102	5.55548	0.817219	NA	0.556306	0.626625	1.18462	1.19244	1.19906	0.992036	0.666717	0.134998	1.14204	0.100177	-0.770115	NA	-1.10404	-1.21045	-1.0282	0.546566	-0.372606	0.650721	-0.16631	0.164593	0.848072	0.565368
PI4KA	8.78939	NA	NA	NA	8.78939	NA	41.0837	NA	36.6627	39.9304	39.2256	2.2932	1.19576	NA	NA	NA	0.913603	NA	0.808024	0.870495	1.19576	NA	0.864041	0.0530849	-0.124533	NA	NA	NA	-0.124533	-0.572249	NA	-0.978099	-0.678122	-0.742823	0.549553	0.228794
PI4KB	8.27179	NA	NA	7.4165	7.84415	0.604777	38.6839	29.6241	47.2037	30.0271	36.3847	8.33594	1.12534	NA	NA	1.13099	0.860236	0.816603	1.04034	0.654599	1.12816	0.00399125	0.842945	0.158569	-0.244626	NA	NA	-0.443069	-0.343848	-0.792558	-1.62426	-0.0104214	-1.58727	-1.00363	0.63452	0.157779
PIGA	10.8084	12.3128	12.2681	14.5148	12.476	1.52831	50.8197	50.162	40.4786	41.1468	45.6518	5.60078	1.44678	1.50987	2.00517	1.52573	1.28414	1.08137	1.0864	1.04604	1.62189	0.257786	1.12449	0.107941	0.343927	0.692972	0.682599	1.20387	0.730842	0.321528	0.261154	-0.627802	-0.566455	-0.152894	0.232438	0.439241
PIGB	4.49568	7.57081	7.46018	8.29146	6.95453	1.68016	52.4166	52.396	42.0683	48.2199	48.7752	4.88745	0.601777	0.928379	1.21934	0.871564	1.3245	1.12953	1.12907	1.22586	0.905264	0.253256	1.20224	0.0933552	-1.12076	-0.407268	-0.432934	-0.240062	-0.550256	0.468129	0.466239	-0.481864	0.0828613	0.133841	0.708928	0.553236
PIGG	11.0563	8.44298	12.0984	7.41259	9.75255	2.19035	41.4257	40.0431	40.0592	39.3197	40.2119	0.879622	1.47996	1.03533	1.97743	0.77918	1.04677	0.863229	1.07515	0.999593	1.31797	0.526404	0.996185	0.093955	0.401429	-0.204905	0.643218	-0.443978	0.0989411	-0.540854	-0.667782	-0.6663	-0.734191	-0.652282	0.460593	0.25711
PIGK	16.2376	16.0085	17.8476	12.8266	15.7301	2.10153	50.6148	47.829	42.4681	48.911	47.4557	3.51725	2.17351	1.96306	2.91712	1.34828	1.27897	1.03107	1.1398	1.24343	2.10049	0.647283	1.17332	0.111704	1.60361	1.55044	1.97716	0.812182	1.48585	0.302716	0.0469787	-0.445161	0.14631	0.012711	0.0686598	0.505071
PIGN	11.0847	8.40301	9.27266	6.86963	8.90749	1.75886	48.5725	41.5454	39.3477	41.8833	42.8372	3.98534	1.48376	1.03043	1.51558	0.722107	1.22736	0.895616	1.05605	1.06476	1.18797	0.381516	1.06095	0.135482	0.408018	-0.21418	-0.0124026	-0.569954	-0.0971297	0.115233	-0.529864	-0.731615	-0.498849	-0.411274	0.538688	0.340436
PIGO	13.1564	11.9013	10.5751	8.10345	10.9341	2.16144	54.2285	49.1037	42.0755	42.3358	46.9359	5.84998	1.76107	1.45941	1.72846	0.851801	1.37028	1.05855	1.12926	1.07627	1.45019	0.421203	1.15859	0.144288	0.888696	0.597495	0.289798	-0.283684	0.373076	0.634466	0.164	-0.481203	-0.457308	-0.035011	0.354546	0.486035
PIGW	10.4752	13.4282	14.9688	12.5382	12.8526	1.87623	53.0945	45.7837	42.9783	40.7566	45.6533	5.37032	1.40217	1.64665	2.44659	1.31797	1.34163	0.986984	1.15349	1.03612	1.70334	0.514733	1.12956	0.157695	0.266601	0.951769	1.30922	0.745273	0.818215	0.530357	-0.140779	-0.39832	-0.602277	-0.152755	0.206617	0.439296
PIK3C2A	NA	14.6684	13.9001	11.2011	13.2565	1.82103	61.1675	57.1945	62.6874	53.3229	58.5931	4.20799	NA	2.06713	1.69289	1.70812	1.36022	1.5766	1.38159	1.16246	1.82271	0.21181	1.37022	0.169299	NA	1.23951	1.06125	0.435028	0.911927	1.27147	0.906743	1.411	0.551332	1.03514	0.180904	0.849698
PIK3C2B	20.5085	18.0957	18.6905	11.3127	17.1518	4.02578	47.1698	42.9398	45.0371	41.023	44.0424	2.6522	2.79009	2.55012	2.27631	1.72514	1.04894	1.18366	0.992589	0.894314	2.33542	0.457806	1.02988	0.120803	2.59453	2.03471	2.17272	0.460926	1.81572	-0.013535	-0.401855	-0.209321	-0.57782	-0.300633	0.0347066	0.381847
PIK3C2G	10.5404	9.27292	11.7465	7.71504	9.81871	1.72824	61.6738	45.0667	50.759	47.3918	51.2228	7.34876	1.43398	1.30678	1.4306	1.17651	1.37148	1.24229	1.1187	1.03316	1.33697	0.122251	1.1914	0.147586	0.281742	-0.0123436	0.56157	-0.373804	0.114291	1.31795	-0.206607	0.315959	0.0068468	0.358538	0.454504	0.64003
PIK3CA	12.3184	NA	NA	7.2188	9.76861	3.60597	40.3684	30.8452	39.3305	42.0423	38.1466	4.99418	1.67587	NA	NA	1.10084	0.897697	0.850264	0.86682	0.916533	1.38835	0.406608	0.882829	0.0298543	0.694273	NA	NA	-0.48894	0.102667	-0.637913	-1.51216	-0.733192	-0.484253	-0.84188	0.459114	0.199928
PIK3CB	10.2687	6.94761	9.02179	7.8084	8.51161	1.44777	34.0507	32.5483	41.8799	28.8991	34.3445	5.46952	1.39701	0.979088	1.09876	1.19075	0.757206	0.897212	0.923005	0.630009	1.1664	0.176477	0.801858	0.135763	0.218687	-0.551862	-0.0706096	-0.352142	-0.188981	-1.21789	-1.35581	-0.49916	-1.69082	-1.19092	0.574946	0.116843
PIK3CD	16.7832	14.1326	NA	NA	15.4579	1.8743	47.5703	48.3038	45.3768	49.8342	47.7713	1.85411	2.28328	1.99162	NA	NA	1.05785	1.33152	1.00008	1.0864	2.13745	0.206236	1.11896	0.146185	1.7302	1.11519	NA	NA	1.42269	0.0232334	0.0905666	-0.178136	0.23106	0.0416811	0.0774127	0.516624
PIK3CG	NA	7.08013	7.07965	4.50281	6.22086	1.48787	42.2579	43.4994	51.3461	43.403	45.1266	4.18449	NA	0.997764	0.86223	0.68666	0.939714	1.19908	1.13163	0.946197	0.848885	0.15598	1.05416	0.131351	NA	-0.521114	-0.521227	-1.1191	-0.720481	-0.464456	-0.350485	0.369851	-0.359338	-0.201107	0.764386	0.420307
PIK3R1	7.11596	8.19783	5.6307	NA	6.9815	1.28884	37.448	35.5507	39.4037	47.9474	40.0875	5.47099	0.968096	1.15527	0.685763	NA	0.832755	0.979973	0.868432	1.04527	0.936378	0.236358	0.931607	0.0983544	-0.5128	-0.261785	-0.857411	NA	-0.543999	-0.906008	-1.08019	-0.726475	0.0578478	-0.663706	0.706779	0.253439
PIKFYVE	7.41971	5.30071	9.64734	3.84347	6.55281	2.53219	41.4147	40.0445	45.0135	39.4817	41.4886	2.48618	1.00942	0.747	1.17495	0.586112	0.920964	1.10385	0.992068	0.860713	0.87937	0.263187	0.969398	0.104482	-0.442325	-0.933975	0.0745307	-1.27209	-0.643463	-0.541861	-0.66765	-0.21149	-0.719314	-0.535079	0.740038	0.296298
PIP5K1A	6.98091	6.30355	7.20906	6.43967	6.7333	0.431494	51.1734	47.6117	44.0522	31.8128	43.6625	8.41777	0.949722	0.888324	0.877991	0.982023	1.13797	1.31244	0.970883	0.693528	0.924515	0.049722	1.02871	0.263397	-0.544136	-0.701297	-0.4912	-0.669713	-0.601586	0.353996	0.027032	-0.299734	-1.42333	-0.33551	0.726275	0.36862
PISD	13.9168	6.04915	7.32759	8.64	8.98338	3.45484	64.6465	62.8844	49.4802	61.7834	59.6986	6.91356	1.86286	0.741784	1.19766	0.908201	1.63353	1.35563	1.328	1.57067	1.17763	0.494128	1.47196	0.152868	1.06513	-0.760323	-0.4637	-0.159193	-0.0795223	1.59085	1.42909	0.198567	1.32802	1.13663	0.531691	0.872154
PLA2G15	3.50834	4.66458	3.37569	3.45523	3.75096	0.611515	43.7936	47.0552	46.1585	42.5743	44.8954	2.07058	0.477295	0.657354	0.411126	0.526907	0.973864	1.2971	1.0173	0.928131	0.51817	0.104208	1.0541	0.166043	-1.34984	-1.08157	-1.38062	-1.36216	-1.29355	-0.323478	-0.0240534	-0.106377	-0.435414	-0.22233	0.902089	0.412028
PLA2G1B	14.7929	14.1577	16.8057	8.74317	13.6249	3.44466	63.106	65.8031	54.1793	58.1849	60.3183	5.167	1.98013	1.73611	2.74682	0.919046	1.5946	1.41855	1.45411	1.47919	1.84553	0.752948	1.48661	0.0761698	1.2684	1.12102	1.73542	-0.135256	0.997397	1.44943	1.69703	0.629942	0.997667	1.19352	0.159286	0.883667
PLA2G4A	10.4859	7.34024	9.66411	11.2991	9.69734	1.70728	53.1596	51.6501	43.0759	45.2731	48.2897	4.87482	1.40361	0.900106	1.57956	1.18771	1.34327	1.11345	1.15611	1.15094	1.26775	0.292832	1.19094	0.103316	0.2691	-0.460763	0.0784213	0.45776	0.0861295	0.536337	0.39776	-0.389362	-0.187655	0.0892701	0.465682	0.535566
PLA2G4B	8.88751	10.5926	8.41523	12.069	9.99107	1.67139	43.8339	43.7716	34.5013	35.4371	39.386	5.11438	1.18965	1.29893	1.37543	1.26864	1.10762	0.943608	0.925979	0.90089	1.28316	0.0768498	0.969525	0.0937186	-0.101767	0.293847	-0.211344	0.636395	0.154283	-0.31978	-0.325493	-1.17652	-1.09061	-0.728101	0.438693	0.233276
PLA2G4C	8.47691	9.13365	13.9423	9.58084	10.2834	2.48103	47.9462	47.6782	42.3913	41.9182	44.9835	3.27386	1.13469	1.12002	2.27881	1.0071	1.21154	1.02782	1.13774	1.06565	1.38516	0.598491	1.11069	0.0812331	-0.197033	-0.0446575	1.07105	0.0590998	0.222114	0.0577364	0.0331345	-0.452209	-0.495643	-0.214245	0.412112	0.415178
PLA2G4F	14.2125	16.3043	11.7647	10.7692	13.2627	2.49099	54.9837	52.9048	45.2245	44.9485	49.5154	5.1852	1.90243	1.99934	1.92289	1.13202	1.38936	1.1405	1.21378	1.14269	1.73917	0.406912	1.22158	0.116919	1.13373	1.61909	0.565801	0.334831	0.913362	0.703788	0.512947	-0.192118	-0.217459	0.20179	0.180526	0.579959
PLA2G5	10.6796	8.66667	8.11078	4.0884	7.88636	2.76201	46.4702	49.3392	42.5507	53.899	48.0648	4.78224	1.42954	1.06276	1.32567	0.429755	1.17424	1.06363	1.14202	1.37023	1.06193	0.448828	1.18753	0.130357	0.314037	-0.153006	-0.281983	-1.21526	-0.334052	-0.0777579	0.185619	-0.437574	0.604212	0.0686247	0.63083	0.527356
PLA2G6	9.93567	12.877	15.0086	6.73144	11.1382	3.59951	47.3614	41.9252	44.0955	42.511	43.9733	2.43769	1.32996	1.57906	2.4531	0.707581	1.19676	0.903804	1.18348	1.08072	1.51742	0.72348	1.09119	0.135258	0.141428	0.823882	1.31846	-0.602018	0.420437	0.00405215	-0.494996	-0.295763	-0.44122	-0.306982	0.337083	0.379429
PLCB1	8.14957	9.46662	9.18332	5.38063	8.04503	1.86428	44.0669	36.9279	38.9687	35.6759	38.9098	3.69617	1.10871	1.33408	1.11844	0.820523	0.979942	1.01794	0.858845	0.777745	1.09544	0.210739	0.908617	0.110518	-0.272983	0.0325988	-0.0331333	-0.915433	-0.297238	-0.298389	-0.953758	-0.76641	-1.06869	-0.771812	0.616857	0.220113
PLCE1	11.9178	10.8427	8.45638	8.90805	10.0312	1.62884	44.5245	39.4796	43.6899	42.6158	42.5775	2.20805	1.62137	1.528	1.0299	1.35844	0.990118	1.08828	0.962897	0.929036	1.38443	0.260203	0.992582	0.0685152	0.601324	0.351876	-0.201798	-0.0970014	0.1636	-0.256379	-0.719504	-0.332996	-0.431603	-0.435121	0.435023	0.331737
PLD1	19.1808	13.5627	12.6134	9.57557	13.7331	4.01022	51.2913	51.8079	43.1642	48.2353	48.6247	3.96704	2.56748	1.66314	2.06161	1.00654	1.29606	1.11685	1.15848	1.22625	1.82469	0.659123	1.19941	0.078641	2.28649	0.982961	0.762713	0.0578773	1.02251	0.364823	0.412247	-0.381258	0.0842779	0.120022	0.15327	0.547767
PLSCR1	4.82792	6.59923	6.28542	4.07869	5.44781	1.19528	32.2862	33.4903	18.4385	29.0922	28.3268	6.84842	0.646249	0.809238	1.02733	0.428735	0.815829	0.721969	0.494871	0.739588	0.727887	0.25327	0.693064	0.138265	-1.04367	-0.632693	-0.705503	-1.21751	-0.899844	-1.37987	-1.26933	-2.65111	-1.67309	-1.74335	0.815898	0.0406363
PLSCR2	7.80516	10.2055	10.161	13.0923	10.316	2.16399	58.9592	54.7715	46.0838	46.9448	51.6898	6.22586	1.04477	1.25146	1.66077	1.37621	1.48982	1.18074	1.23684	1.19344	1.3333	0.257566	1.27521	0.145075	-0.352892	0.204029	0.193701	0.873836	0.229669	1.06875	0.684315	-0.113234	-0.0341941	0.401409	0.409175	0.65594
PLSCR3	6.19074	4.95437	8.88758	5.84285	6.46888	1.69442	41.3265	50.2475	45.0464	52.8808	47.3753	5.18238	0.828672	0.607535	1.45264	0.614176	1.04427	1.08321	1.209	1.34435	0.875755	0.398068	1.17021	0.135718	-0.72747	-1.01433	-0.10175	-0.808189	-0.662936	-0.549957	0.269004	-0.208464	0.51074	0.00533078	0.746314	0.502127
PLSCR4	6.02219	7.7821	6.04444	5.19978	6.26213	1.08687	41.7588	41.5959	40.906	38.1006	40.5903	1.70048	0.80611	0.954289	0.987939	0.546579	1.05519	0.896705	1.09787	0.968602	0.823729	0.200942	1.00459	0.0898075	-0.766578	-0.358243	-0.761414	-0.957393	-0.710907	-0.510269	-0.525226	-0.588565	-0.8461	-0.61754	0.761429	0.268439
PNPLA3	5.51237	5.53506	9.31953	4.54545	6.2281	2.11193	30.3318	24.9843	19.6126	23.4923	24.6052	4.43854	0.737867	0.678743	1.52324	0.477799	0.766442	0.538599	0.526381	0.597226	0.854412	0.459567	0.607162	0.110598	-0.884867	-0.879603	-0.00152969	-1.10921	-0.718802	-1.55929	-2.0502	-2.54333	-2.18717	-2.085	0.763869	0.0185347
PPAP2A	4.47585	8.7108	5.41838	6.97941	6.39611	1.85664	28.516	25.3618	19.6697	18.0313	22.8947	4.8901	0.599123	1.06817	0.885611	0.733646	0.720561	0.546737	0.527913	0.458395	0.821638	0.201765	0.563401	0.111449	-1.12536	-0.142766	-0.906673	-0.544485	-0.679821	-1.72598	-2.01555	-2.53809	-2.6885	-2.24203	0.751691	0.0124798
PPAP2B	9.1053	12.8909	7.84863	5.06692	8.72795	3.24803	71.122	64.943	48.9778	61.0183	61.5153	9.33584	1.21881	1.58076	1.28283	0.532614	1.79716	1.40001	1.31451	1.55122	1.15375	0.443112	1.51572	0.211613	-0.0512334	0.827106	-0.342806	-0.988219	-0.138788	2.18531	1.61807	0.152439	1.25778	1.3034	0.555191	0.903781
PPAP2C	6.19883	15.7472	11.665	8.06223	10.4183	4.21532	54.6559	54.4784	46.7066	54.5203	52.5903	3.9232	0.829755	1.93102	1.9066	0.847469	1.38108	1.17442	1.25355	1.38603	1.37871	0.623774	1.29877	0.103112	-0.725594	1.48983	0.542668	-0.293247	0.253414	0.673696	0.657404	-0.0560597	0.66125	0.484073	0.399974	0.685833
PPT1	8.7389	5.75092	9.18609	6.41711	7.52325	1.69386	41.6958	36.0544	45.1409	39.6321	40.6308	3.80422	1.18889	0.810445	1.11877	0.978583	0.927215	0.99386	0.994877	0.863992	1.02417	0.167172	0.944986	0.0625931	-0.136247	-0.829519	-0.0324906	-0.674948	-0.418301	-0.516057	-1.03394	-0.199789	-0.705508	-0.613825	0.662136	0.269666
PSAP	11.1312	9.59052	8.70466	8.50957	9.48398	1.19463	43.5165	47.2133	52.9118	44.7807	47.1056	4.16375	1.51435	1.35154	1.06014	1.29767	0.967702	1.30146	1.16614	0.976233	1.30592	0.18797	1.10288	0.160986	0.418807	0.0613455	-0.14419	-0.189457	0.0366265	-0.348916	-0.00954041	0.513589	-0.232856	-0.0194308	0.485391	0.492249
PSAPL1	NA	12.0043	NA	NA	12.0043	NA	36.8237	39.3004	41.0395	35.6179	38.1954	2.43826	NA	1.69171	NA	NA	0.818872	1.08334	0.904485	0.77648	1.69171	NA	0.895793	0.135893	NA	0.621402	NA	NA	0.621402	-0.96332	-0.735958	-0.576305	-1.07402	-0.837401	0.267168	0.201184
PTDSS1	4.82251	4.29448	5.01229	2.84293	4.24305	0.981576	34.2513	42.5361	30.9253	30.6667	34.5948	5.54009	0.645525	0.526615	0.819237	0.298837	0.865484	0.916974	0.830003	0.779614	0.572553	0.218486	0.848019	0.0579181	-1.04493	-1.16744	-1.0009	-1.50423	-1.17937	-1.19947	-0.438915	-1.5048	-1.52855	-1.16794	0.880875	0.121416
PTDSS2	8.13008	7.85714	7.18644	6.06601	7.30992	0.919179	43.6323	47.0634	43.1408	41.6918	43.8821	2.27523	1.08827	0.963491	1.17459	0.637634	1.10253	1.01457	1.15785	1.0599	0.965996	0.235436	1.08371	0.0610967	-0.277505	-0.340832	-0.496448	-0.75641	-0.467799	-0.338288	-0.023301	-0.383405	-0.516421	-0.315354	0.680036	0.376247
PTEN	11.1666	7.18209	8.32676	5.60647	8.07048	2.34607	41.65	51.9214	55.6767	45.0792	48.5818	6.37204	1.51917	1.01213	1.01412	0.854963	0.926197	1.43124	1.22708	0.98274	1.10009	0.28916	1.14181	0.232977	0.427026	-0.497458	-0.231872	-0.863033	-0.291334	-0.520259	0.422671	0.767412	-0.205458	0.116092	0.614602	0.54621
PTGS1	9.92	20.3472	16.5496	18.5242	16.3353	4.54932	61.0248	54.4607	52.8669	49.4032	54.4389	4.87181	1.15383	2.06911	1.29392	1.70378	1.21759	1.12772	0.989062	0.968668	1.55516	0.414548	1.07576	0.11804	0.137792	2.55712	1.67599	2.13414	1.62626	1.25837	0.655781	0.509469	0.191492	0.653778	0.0519473	0.743373
PTGS2	8.39695	8.76147	9.87219	12.01	9.76015	1.62584	52.954	49.209	46.1971	49	49.34	2.77322	0.976675	0.890954	0.771852	1.10463	1.05656	1.01897	0.864279	0.960763	0.936029	0.140315	0.975143	0.0837601	-0.215587	-0.13101	0.126699	0.622716	0.100705	0.517467	0.173665	-0.102835	0.154479	0.185694	0.459893	0.573658
PTPLA	13.0859	14.5636	9.12672	9.76454	11.6352	2.61228	34.7966	41.2197	40.0791	41.7936	39.4723	3.19748	2.41966	1.64352	2.22315	1.11744	0.904253	0.767955	0.853028	0.895887	1.85094	0.589639	0.855281	0.0623911	0.872353	1.2152	-0.0462639	0.101723	0.535754	-1.14941	-0.559765	-0.664473	-0.507082	-0.720182	0.296064	0.235706
PTPLAD1	7.48779	5.29412	4.3771	4.6663	5.45633	1.40736	20.8524	45.3089	43.6482	45.244	38.7634	11.9654	1.38453	0.597445	1.0662	0.534005	0.541886	0.844141	0.928991	0.96985	0.895546	0.403239	0.821217	0.193441	-0.426529	-0.935505	-1.14827	-1.08117	-0.897869	-2.42952	-0.184367	-0.336823	-0.190327	-0.785259	0.815372	0.216151
PTPLAD2	10.6514	16.4687	7.9023	7.82543	10.712	4.05667	43.8472	57.2449	56.5087	62.7669	55.0919	7.99982	1.9695	1.8585	1.92489	0.895531	1.13945	1.06652	1.20271	1.34547	1.66211	0.513081	1.18854	0.118502	0.307494	1.65722	-0.330355	-0.348189	0.321542	-0.318552	0.911373	0.843785	1.41831	0.713728	0.3739	0.762302
PTPLB	16.6536	17.1571	10.8441	5.10367	12.4396	5.66787	37.4248	53.9491	51.7895	54.7877	49.4878	8.14056	3.07934	1.93619	2.64147	0.584056	0.97255	1.00511	1.10227	1.17443	2.06027	1.09101	1.06359	0.092175	1.70013	1.81694	0.352197	-0.979693	0.722394	-0.908143	0.608817	0.410557	0.685796	0.199257	0.235026	0.578969
SACM1L	14.4593	11.3408	12.2636	8.43571	11.6249	2.49623	50.4173	43.5991	55.5882	62.0101	52.9037	7.8079	1.96712	1.5982	1.49359	1.28641	1.12116	1.20183	1.22513	1.35184	1.58633	0.285014	1.22499	0.0955811	1.191	0.46745	0.681564	-0.206593	0.533355	0.284588	-0.34133	0.759289	1.34882	0.512842	0.296894	0.695969
SAMD8	5.22788	8.09365	6.7923	6.09702	6.55271	1.21033	48.3559	47.752	50.9225	44.5148	47.8863	2.63466	0.711231	1.14059	0.827234	0.92977	1.07532	1.31631	1.1223	0.970435	0.902207	0.182282	1.12109	0.144804	-0.950873	-0.285959	-0.587896	-0.749216	-0.643486	0.0953497	0.0399118	0.330968	-0.257272	0.0522394	0.740046	0.520831
SC5DL	4.59459	7.15983	8.23339	5.99153	6.49484	1.56301	63.6012	61.8519	62.0599	56.6617	61.0437	3.02373	0.534412	0.728084	0.643723	0.551078	1.269	1.28077	1.16105	1.11099	0.614324	0.0897993	1.20545	0.0828761	-1.09781	-0.502622	-0.253536	-0.773691	-0.656914	1.49489	1.3343	1.3534	0.857832	1.26011	0.744382	0.896184
SCD	12.7238	19.0144	10.4111	9.76139	12.9777	4.22051	38.7972	55.6078	49.6485	53.0055	49.2648	7.39243	2.3527	2.14579	2.53601	1.11708	1.00822	1.03602	1.0567	1.13622	2.0379	0.634237	1.05929	0.0550028	0.78834	2.24788	0.251747	0.100991	0.847239	-0.78215	0.761089	0.214013	0.522187	0.178785	0.198431	0.570947
SCD5	15.8187	18.6866	6.35983	6.25	11.7788	6.42837	41.0688	50.5874	56.0303	50.9327	49.6548	6.2415	2.92496	2.1088	1.54917	0.715241	1.06725	0.942482	1.19253	1.09179	1.82454	0.930608	1.07351	0.102805	1.50641	2.17183	-0.688238	-0.713721	0.569069	-0.573616	0.300202	0.799873	0.331902	0.214591	0.284655	0.584957
Scramble	6.24	3.31492	10.4375	7.55129	6.88593	2.95668	47.5561	37.5228	52.573	47.5862	46.3095	6.31458	0.848925	0.467153	1.27119	1.15154	1.05753	1.03434	1.15867	1.03739	0.934701	0.358794	1.07198	0.0587027	-0.716041	-1.39472	0.25787	-0.411797	-0.566172	0.0219238	-0.899148	0.482484	0.0246907	-0.0925125	0.714361	0.463145
Scramble	6.75241	5.34899	6.34006	3.40705	5.46213	1.49128	36.0302	28.1931	40.8824	28.0151	33.2802	6.29695	0.918637	0.753803	0.772155	0.519561	0.801225	0.77716	0.901021	0.610737	0.741039	0.16505	0.772536	0.12046	-0.597152	-0.922774	-0.692826	-1.37334	-0.896523	-1.03617	-1.75562	-0.590733	-1.77197	-1.28862	0.815013	0.0987647
Scramble	6.57807	4.41604	2.6287	8.9697	5.64813	2.7406	48.2004	74.4425	62.0415	52.238	59.2306	11.6885	1.21632	0.498353	0.640315	1.02648	1.25257	1.38692	1.32047	1.11977	0.845367	0.333103	1.26993	0.114148	-0.637602	-1.13924	-1.55394	-0.0826972	-0.853368	0.0810767	2.49014	1.35171	0.451732	1.09366	0.803272	0.862949
Scramble	2.36518	4.61323	5.20629	12.5348	6.17988	4.40982	38.5048	40.6702	37.7644	35.1916	38.0328	2.26002	0.437335	0.520607	1.26818	1.43447	1.00062	0.757718	0.803762	0.754368	0.915147	0.509343	0.829116	0.116534	-1.61508	-1.09348	-0.955884	0.744482	-0.72999	-0.808994	-0.610207	-0.87697	-1.11315	-0.85233	0.767302	0.197015
Scramble	8.43023	8.16901	9.90153	5.99135	8.12303	1.61282	39.6574	52.5261	44.3306	44.8178	45.333	5.32986	1.12844	1.00173	1.61836	0.629786	1.00209	1.13233	1.18979	1.13937	1.09458	0.408309	1.11589	0.0800677	-0.207864	-0.268472	0.133507	-0.773733	-0.27914	-0.703182	0.478177	-0.274179	-0.229456	-0.18216	0.609931	0.427729
Scramble	4.5977	7.29614	4.96231	4.00712	5.21582	1.44164	37.8628	42.5073	26.5823	26.9759	33.4821	7.97043	0.615433	0.894697	0.811069	0.421212	0.956742	0.916353	0.71344	0.685788	0.685603	0.211572	0.818081	0.138245	-1.09709	-0.470996	-1.01249	-1.23411	-0.953672	-0.867933	-0.441556	-1.9035	-1.86736	-1.27009	0.829875	0.102027
Scramble	NA	15.8526	21.1774	16.3707	17.8002	2.93614	59.7443	54.6446	NA	56.2344	56.8744	2.6094	NA	1.61206	1.65574	1.50571	1.19204	1.13153	NA	1.10261	1.59117	0.0771668	1.14206	0.0456361	NA	1.51429	2.74973	1.63447	1.96616	1.14082	0.672659	NA	0.818603	0.87736	0.0246399	0.809855
Scramble	19.1412	13.3813	16.9274	16.6667	16.5291	2.37408	56.2726	53.81	63.0419	55.15	57.0686	4.10745	2.22637	1.36075	1.32346	1.53293	1.12277	1.11425	1.17942	1.08135	1.61088	0.420347	1.12445	0.0407697	2.27729	0.940894	1.76365	1.70315	1.67125	0.822113	0.596042	1.44354	0.719058	0.89519	0.0473366	0.814657
SERINC1	17.4447	17.7778	21.7681	16.5979	18.3971	2.30152	53.5417	61.1477	50.8137	48.057	53.39	5.63569	2.33509	2.18002	3.5579	1.74471	1.35293	1.31819	1.36379	1.22171	2.45443	0.776936	1.31416	0.0646218	1.88368	1.96095	2.88678	1.68721	2.10465	0.571411	1.26966	0.320983	0.0679098	0.55749	0.0176607	0.711404
SERINC4	8.56068	14.1725	7.99031	7.46575	9.54732	3.11573	53.0792	60.0844	47.5888	50.2342	52.7466	5.38109	1.1459	1.73792	1.30598	0.784769	1.34124	1.29527	1.27723	1.27706	1.24364	0.395102	1.2977	0.030256	-0.177598	1.12447	-0.309933	-0.431642	0.051323	0.528954	1.17204	0.0249318	0.26778	0.498427	0.479534	0.690908
SERINC5	5.22487	6.80328	4.37276	2.19691	4.64945	1.92021	27.0539	41.5155	30.7171	33.8319	33.2796	6.14983	0.699384	0.83426	0.714709	0.23093	0.683617	0.894973	0.824413	0.860082	0.619821	0.266179	0.815771	0.0926927	-0.951572	-0.58535	-1.14928	-1.65412	-1.08508	-1.8602	-0.532605	-1.52392	-1.23797	-1.28868	0.861057	0.0987554
SGMS1	12.1528	11.6904	14.3908	6.97674	11.3027	3.11571	57.8491	58.2902	54.7826	54.2222	56.286	2.08	1.62673	1.43354	2.35211	0.733366	1.46177	1.25659	1.47031	1.37845	1.53644	0.665578	1.39178	0.0991941	0.655841	0.548552	1.1751	-0.545102	0.458597	0.966839	1.00733	0.685331	0.633887	0.823347	0.323262	0.794845
SGMS2	9.40557	9.80103	13.8854	7.35809	10.1125	2.73361	49.9251	52.7631	40.7101	NA	47.7994	6.30141	1.259	1.20186	2.2695	0.773452	1.26154	1.13744	1.09261	NA	1.37595	0.633883	1.16387	0.0875085	0.0184336	0.110189	1.05783	-0.456621	0.182459	0.239409	0.499933	-0.60655	NA	0.0442642	0.427611	0.517653
SGPL1	12.0121	9.24596	10.0656	7.57303	9.72419	1.84459	50	46.9049	58.2906	53.1955	52.0977	4.8622	1.6342	1.30298	1.22589	1.15485	1.11188	1.29296	1.28469	1.15968	1.32948	0.21196	1.2123	0.0905521	0.623211	-0.0185985	0.171585	-0.406753	0.0923611	0.246281	-0.0378559	1.00737	0.539631	0.438856	0.463206	0.669617
SGPP1	6.19106	5.93407	6.80908	6.47135	6.35139	0.375825	46.0133	45.6305	46.3847	38.5176	44.1365	3.75857	0.842267	0.836255	0.829277	0.986853	1.02323	1.25783	1.02229	0.839695	0.873663	0.0756464	1.03576	0.171362	-0.727396	-0.787024	-0.584004	-0.662365	-0.690197	-0.119705	-0.154843	-0.0856137	-0.807819	-0.291995	0.754965	0.385145
SGPP2	5.87476	9.2788	6.14772	6.36109	6.91559	1.588	42.964	42.7954	48.3871	55.3202	47.3667	5.90425	0.799236	1.30761	0.748731	0.970039	0.955416	1.17968	1.06642	1.206	0.956404	0.252561	1.10188	0.114894	-0.800785	-0.0109782	-0.737452	-0.687947	-0.559291	-0.399638	-0.415114	0.0982136	0.734685	0.00453686	0.712018	0.50181
SLC27A1	20.0368	23.3564	9.83447	13.2879	16.6289	6.1698	61.883	67.217	67.1722	69.2222	66.3736	3.14267	3.7049	2.63579	2.39554	1.52065	1.60814	1.2523	1.42967	1.48385	2.56422	0.898845	1.44349	0.14774	2.48508	3.25531	0.117947	0.919213	1.69439	1.33716	1.82683	1.82271	2.01091	1.7494	0.0450958	0.959889
SLC27A2	NA	8.23627	NA	3.4354	5.83584	3.39473	31.2461	54.4234	55.5721	50.4795	47.9302	11.3346	NA	0.92947	NA	0.393142	0.811985	1.01395	1.18277	1.08208	0.661306	0.379241	1.0227	0.156659	NA	-0.252866	NA	-1.36676	-0.809816	-1.47536	0.652354	0.757805	0.290295	0.056274	0.790977	0.522438
SMPD1	6.24303	3.26531	11.3981	6.102	6.75211	3.38746	57.2643	50.1911	56.1812	43.2396	51.719	6.45227	0.849338	0.460161	1.38817	0.93053	1.27342	1.38354	1.2382	0.942637	0.90705	0.38082	1.20945	0.188341	-0.715338	-1.40623	0.480739	-0.748059	-0.597222	0.913154	0.263822	0.813719	-0.374332	0.404091	0.72482	0.656927
SMPD2	12.4251	11.9856	11.8644	13.3971	12.4181	0.695753	64.5237	59.0569	64.1951	78.8599	66.6589	8.51045	1.69039	1.68906	1.44497	2.04301	1.43485	1.62794	1.41482	1.71917	1.71685	0.246151	1.54919	0.148574	0.719037	0.617043	0.588933	0.944556	0.717392	1.57958	1.07772	1.54941	2.89566	1.77559	0.236566	0.9621
SMPD3	NA	17.7057	10.9557	13.8406	14.1674	3.38685	39.7874	44.6417	49.3276	37.2237	42.7451	5.35914	NA	2.49517	1.3343	2.11064	0.884776	1.23057	1.08715	0.811487	1.98003	0.591355	1.0035	0.191071	NA	1.94424	0.378098	1.04746	1.12326	-0.691252	-0.245617	0.184556	-0.926607	-0.41973	0.130663	0.337341
SMPD4	NA	4.90544	4.13284	2.46305	3.83378	1.24835	25.0836	22.1572	31.8305	13.795	23.2166	7.47382	NA	0.691296	0.503338	0.375605	0.557799	0.610777	0.701524	0.300735	0.523413	0.1588	0.542709	0.171886	NA	-1.02569	-1.20494	-1.59237	-1.27433	-2.04108	-2.30973	-1.4217	-3.07739	-2.21248	0.898727	0.0134669
SMPDL3A	12.5984	6.1708	10.1043	11.514	10.0969	2.80951	49.5541	49.1761	50.7659	47.7333	49.3073	1.24938	1.71396	0.869616	1.2306	1.75583	1.10196	1.35557	1.11885	1.0406	1.3925	0.422282	1.15424	0.138361	0.75924	-0.732098	0.180542	0.507624	0.178827	0.205343	0.170646	0.316588	0.0381972	0.182694	0.429037	0.572481
SMPDL3B	5.98469	7.81702	7.78443	5.93912	6.88132	1.06189	38.4176	32.4543	40.0818	38.2415	37.2988	3.33442	0.814191	1.10161	0.948065	0.905691	0.854315	0.894619	0.883377	0.833676	0.942389	0.119951	0.866497	0.0276975	-0.775278	-0.35014	-0.357703	-0.785851	-0.567243	-0.817003	-1.36445	-0.664225	-0.833169	-0.919711	0.714725	0.178862
SOAT1	11.3984	11.6129	14.5833	15.3023	13.2242	2.00798	59.3237	51.8668	57.1358	56.5355	56.2155	3.13692	1.32578	1.18092	1.14019	1.40745	1.18365	1.07401	1.06893	1.10851	1.26358	0.124667	1.10877	0.0529234	0.4808	0.53058	1.21978	1.3866	0.904441	1.10221	0.41766	0.901358	0.84625	0.816869	0.182881	0.792998
SPHK1	8.6985	7.84867	9.58144	14.2584	10.0968	2.86322	48.4742	45.614	51.7932	54.4066	50.072	3.83746	1.18339	1.10607	1.16692	2.17435	1.07795	1.25738	1.14149	1.18608	1.40768	0.512192	1.16572	0.0755118	-0.145621	-0.342797	0.05924	1.1444	0.178804	0.106208	-0.156358	0.410903	0.650816	0.252892	0.429046	0.599824
SPHK2	3.99489	5.09684	5.18997	3.98981	4.56788	0.665651	41.916	32.0863	37.0928	30.6565	35.4379	5.12508	0.543487	0.718269	0.632086	0.60843	0.932111	0.884477	0.817502	0.66832	0.625568	0.0722657	0.825602	0.114911	-1.23695	-0.981277	-0.95967	-1.23813	-1.10401	-0.495846	-1.39822	-0.938618	-1.52948	-1.09054	0.865205	0.137737
SPTLC1	5.07066	9.9729	9.93892	7.89266	8.21878	2.31321	NA	53.1204	36.8944	40.1914	43.4021	8.57622	0.678741	1.22294	1.62447	0.829644	NA	1.14514	0.990206	1.02175	1.08895	0.424362	1.05237	0.0818798	-0.987353	0.150066	0.142183	-0.332591	-0.256924	NA	0.532734	-0.956832	-0.654165	-0.359421	0.601381	0.35964
SPTLC2	8.86782	7.1708	8.39002	5.42813	7.46419	1.53394	52.4309	54.3721	48.9238	47.0262	50.6883	3.32324	1.18702	0.879327	1.37131	0.570583	1.32486	1.17213	1.31306	1.19551	1.00206	0.352038	1.25139	0.0787531	-0.106335	-0.500078	-0.217193	-0.90441	-0.432004	0.46944	0.647648	0.147488	-0.0267215	0.309463	0.667131	0.621515
SPTLC3	4.83592	11.1892	11.1111	5.58252	8.1797	3.44367	34.5955	33.4821	23.8874	30.9839	30.7372	4.80979	0.647321	1.37209	1.81606	0.586812	0.874182	0.721792	0.641112	0.78768	1.10557	0.592997	0.756192	0.098894	-1.04182	0.432277	0.414154	-0.868589	-0.265993	-1.16787	-1.27008	-2.1509	-1.49942	-1.52207	0.604878	0.0639959
SQLE	16.3279	13.6785	24.2098	21.3468	18.8907	4.76305	53.3937	53.5974	54.0493	42.3113	50.8379	5.69099	1.89914	1.39097	1.89283	1.96339	1.06533	1.10984	1.01118	0.829615	1.78658	0.265663	1.00399	0.123053	1.62455	1.00984	3.4533	2.78904	2.21918	0.557824	0.576524	0.618012	-0.459552	0.323202	0.0132371	0.626729
SRD5A3	4.32605	5.28402	5.13447	2.6618	4.35158	1.20255	37.4132	35.4724	38.8889	41.0088	38.1958	2.33971	0.57907	0.647959	0.839208	0.279797	0.945381	0.764697	1.04374	1.04253	0.586508	0.232207	0.949087	0.131281	-1.16012	-0.937849	-0.972546	-1.54626	-1.15419	-0.909207	-1.08738	-0.773736	-0.579128	-0.837362	0.875789	0.201195
SSSPTA	2.51221	6.10184	2.97163	1.65148	3.30929	1.94045	30.7773	36.6629	28.3401	27.0823	30.7156	4.25122	0.336276	0.748246	0.485701	0.173597	0.7777	0.790363	0.760617	0.688492	0.435955	0.244109	0.754293	0.0455291	-1.58096	-0.748096	-1.47437	-1.78067	-1.39602	-1.5184	-0.978081	-1.74213	-1.8576	-1.52405	0.918646	0.0637478
SSSPTB	4.24301	6.53753	8.73065	4.92245	6.10841	1.99554	56.5457	51.5877	42.5344	44.7124	48.8451	6.422	0.567955	0.801672	1.42699	0.517428	1.42883	1.1121	1.14158	1.13669	0.828511	0.417755	1.2048	0.149911	-1.17938	-0.647009	-0.138161	-1.02174	-0.746573	0.847189	0.392038	-0.439074	-0.239126	0.140257	0.772339	0.555771
ST3GAL5	8.23293	8.12395	7.65957	8.35088	8.09183	0.302706	59.9512	54.9225	55.2297	61.0811	57.7961	3.17699	1.12005	1.14486	0.932859	1.27347	1.33317	1.51397	1.21723	1.33159	1.11781	0.140446	1.34899	0.122655	-0.253641	-0.278927	-0.386672	-0.226276	-0.286379	1.15982	0.698175	0.726371	1.26354	0.961976	0.612706	0.831969
ST6GALNAC6	5.7656	10.0451	6.15191	6.13383	7.02412	2.02187	36.2778	40.8112	36.6816	34.6737	37.1111	2.61472	0.771764	1.2318	1.0055	0.644763	0.91669	0.879788	0.984495	0.881482	0.913457	0.259543	0.915614	0.0489704	-0.826113	0.166829	-0.736479	-0.740675	-0.53411	-1.01344	-0.597269	-0.976367	-1.1607	-0.936943	0.703367	0.174394
ST8SIA1	5.34351	5.47564	4.97265	3.0303	4.70553	1.13693	31.9905	38.8242	31.3162	31.2195	33.3376	3.67376	0.715265	0.671456	0.812759	0.318533	0.808357	0.836953	0.840493	0.793669	0.629503	0.215561	0.819868	0.0226288	-0.924045	-0.893389	-1.01009	-1.46076	-1.07207	-1.40702	-0.779676	-1.46892	-1.4778	-1.28335	0.858156	0.0996843
ST8SIA3	5.40541	9.28382	10.6111	5.73084	7.75779	2.58924	41.6797	43.3096	37.1429	36.7287	39.7152	3.28203	0.72355	1.13844	1.73434	0.602402	1.05319	0.933648	0.996875	0.933725	1.04968	0.5109	0.979359	0.0575326	-0.909684	-0.00981443	0.298144	-0.834176	-0.363883	-0.517531	-0.36791	-0.934024	-0.972045	-0.697878	0.642027	0.242627
ST8SIA5	5.05051	6.74847	6.85683	3.59661	5.5631	1.55012	58.1006	55.4134	56.9194	52.1327	55.6415	2.5848	0.676044	0.827538	1.12072	0.378061	1.46812	1.19458	1.52766	1.32533	0.750591	0.309436	1.37892	0.14937	-0.992028	-0.598067	-0.572925	-1.32936	-0.873095	0.989924	0.743237	0.881489	0.442066	0.764179	0.808694	0.77762
TAZ	5.12821	8.86571	7.82454	5.46296	6.82035	1.81638	43.8956	42.459	42.7293	38.435	41.8797	2.3796	0.686445	1.08717	1.27889	0.574244	1.10918	0.915311	1.14681	0.977102	0.906686	0.331729	1.0371	0.109032	-0.974	-0.106824	-0.348396	-0.89633	-0.581388	-0.314111	-0.445993	-0.42118	-0.815405	-0.499172	0.71951	0.308829
TECR	6.85748	8.5468	3.30442	5.49683	6.05138	2.21587	35.5072	41.6541	38.0602	32.6506	36.968	3.8265	1.26798	0.964513	0.804912	0.629049	0.922719	0.776049	0.810057	0.699898	0.916615	0.271371	0.802181	0.0926214	-0.572773	-0.180818	-1.39715	-0.888472	-0.759805	-1.08418	-0.519882	-0.849815	-1.34642	-0.950073	0.776314	0.171038
UGCG	7.53488	9.96132	9.67586	7.72613	8.72455	1.27105	65.8669	41.7553	60.6844	69.0339	59.3351	12.2147	1.02509	1.40379	1.17842	1.1782	1.46472	1.15101	1.33744	1.50496	1.19638	0.156006	1.36453	0.159252	-0.415603	0.147378	0.0811465	-0.371229	-0.139577	1.70288	-0.510594	1.22712	1.99362	1.10326	0.555503	0.865043
UGT8	8.04911	4.85946	7.30214	7.18796	6.84967	1.38067	31.8343	25.434	28.7643	24.5962	27.6572	3.3159	1.09505	0.684816	0.889327	1.09613	0.707918	0.701103	0.633946	0.536205	0.941331	0.19672	0.644793	0.0797174	-0.296291	-1.03636	-0.469603	-0.496097	-0.574587	-1.42136	-2.00891	-1.70319	-2.08582	-1.80482	0.717215	0.0355512
Untreated	10.1504	12.4291	9.85859	11.5187	10.9892	1.20216	43.6346	47.7568	47.0743	60.5471	49.7532	7.41859	1.38091	1.75156	1.20068	1.75655	0.97033	1.31644	1.03749	1.31994	1.52243	0.277409	1.16105	0.183517	0.191244	0.719951	0.123543	0.508725	0.385865	-0.338069	0.0403504	-0.0223037	1.21452	0.223623	0.349798	0.588475
Untreated	6.2591	7.29101	6.20726	3.75318	5.87764	1.50168	52.6546	31.636	40.9639	47.3354	43.1475	9.04078	0.851523	1.02748	0.755982	0.572344	1.17091	0.872063	0.902817	1.03193	0.801833	0.189872	0.994429	0.136526	-0.71161	-0.472186	-0.723638	-1.29303	-0.800117	0.489976	-1.43956	-0.583251	0.00166841	-0.382793	0.788178	0.350937
Untreated	4.49898	19.0763	3.50154	4.71042	7.94681	7.43836	34.2803	53.8012	55.9514	54.457	49.6225	10.2676	0.831884	2.15278	0.852929	0.539054	0.890835	1.00236	1.19085	1.16734	1.09416	0.720137	1.06284	0.142068	-1.11999	2.26224	-1.35142	-1.07093	-0.320027	-1.19681	0.595234	0.79263	0.655437	0.211622	0.625526	0.583799
Untreated	8.19048	7.33945	5.08475	NA	6.87156	1.60486	32.9389	45.7845	32.1809	44.7154	38.9049	7.34617	1.51446	0.828263	1.23858	NA	0.855975	0.853002	0.684925	0.95852	1.19377	0.345287	0.838105	0.113292	-0.263492	-0.460947	-0.984084	NA	-0.569508	-1.31996	-0.140705	-1.38954	-0.238849	-0.772264	0.715494	0.219979
Untreated	6.29921	7.67606	3.91459	8.73971	6.65739	2.08366	43.5345	44.0828	39.6628	41.8586	42.2847	1.98755	0.843192	0.941285	0.639823	0.918682	1.10006	0.950317	1.06451	1.06414	0.835746	0.137184	1.04475	0.0651734	-0.702303	-0.382848	-1.25558	-0.136059	-0.619198	-0.347264	-0.296924	-0.702688	-0.501117	-0.461998	0.732107	0.322041
Untreated	10.5556	9.47826	5.69452	19.3151	11.2609	5.75991	37.2442	46.4338	38.4615	43.6905	41.4575	4.33886	1.41293	1.16228	0.930745	2.03032	0.941111	1.001	1.03227	1.11071	1.38407	0.473697	1.02127	0.0706084	0.285254	0.0352998	-0.842604	2.31764	0.448896	-0.924721	-0.0811047	-0.812968	-0.332943	-0.537934	0.326753	0.295311
Untreated	5.58376	14.3509	14.5234	13.0087	11.8667	4.243	51.1364	47.5712	52.481	59.6402	52.7072	5.06504	0.649464	1.45934	1.13551	1.19649	1.02029	0.985059	0.981843	1.16939	1.1102	0.33777	1.03915	0.0885587	-0.868303	1.16585	1.20588	0.854431	0.589465	0.3506	0.0233121	0.474043	1.13127	0.494805	0.277775	0.689631
Untreated	5.01535	2.68405	5.37313	3.79041	4.21574	1.22555	36.9643	39.9582	40.5578	41.5063	39.7466	1.96133	0.583351	0.272941	0.420096	0.348627	0.737526	0.827415	0.758776	0.81383	0.406254	0.132474	0.784387	0.0430901	-1.00018	-1.54109	-0.917172	-1.28439	-1.18571	-0.950418	-0.675576	-0.62053	-0.533456	-0.694995	0.882132	0.243529
Untreated	NA	12.1429	15.8681	19.7425	15.9178	3.80006	57.0011	57.1144	50.317	60.266	56.1747	4.18798	NA	1.23481	1.24064	1.81584	1.13731	1.18267	0.941358	1.18166	1.43043	0.333786	1.11075	0.114891	NA	0.653539	1.51787	2.41681	1.52941	0.888992	0.899396	0.275384	1.18872	0.813123	0.0630819	0.791926
Untreated	10.975	11.5192	13.2084	17.2149	13.2294	2.82206	57.2031	58.5567	64.5854	48.6842	57.2574	6.55465	1.27653	1.17139	1.03269	1.58336	1.14134	1.21254	1.2083	0.954571	1.26599	0.23396	1.12919	0.120891	0.382564	0.508838	0.900774	1.83036	0.905633	0.907539	1.0318	1.58524	0.125489	0.912518	0.182565	0.819252
Untreated	14.8577	13.1451	17.4477	11.3177	14.1921	2.60772	48.3922	38.5922	53.5047	44.8338	46.3307	6.26737	1.72815	1.33672	1.36414	1.04096	0.965539	0.799131	1.00099	0.879075	1.36749	0.281459	0.911185	0.0905669	1.28345	0.886076	1.88438	0.462087	1.129	0.0986781	-0.80097	0.568015	-0.227981	-0.0905644	0.12945	0.463919
Untreated	9.20608	3.41297	7.19603	7.89619	6.92782	2.48692	40.4288	43.315	51.9201	51.5686	46.8081	5.82216	1.07079	0.347065	0.562618	0.72626	0.806651	0.896926	0.971349	1.01113	0.676683	0.305197	0.921513	0.0900226	-0.0278513	-1.37197	-0.494223	-0.331772	-0.556454	-0.632371	-0.367411	0.422551	0.390283	-0.046737	0.71105	0.481361
Untreated	9.6906	15.2534	20.9096	12.3793	14.5582	4.80504	62.8819	54.2478	50.94	58.2541	56.5809	5.1564	1.12714	1.55112	1.63481	1.1386	1.25464	1.12331	0.953012	1.14221	1.36292	0.267864	1.11829	0.124508	0.084567	1.37525	2.68761	0.708394	1.21395	1.42886	0.636234	0.332571	1.00402	0.850419	0.112383	0.802454
Untreated	9.77218	10.0452	13.4232	5.89849	9.78476	3.07728	NA	49.5031	53.7826	49.2082	50.8313	2.56013	1.13663	1.0215	1.04948	0.54252	NA	1.02506	1.00619	0.964845	0.937533	0.267867	0.9987	0.0308001	0.103495	0.166842	0.950594	-0.795278	0.106413	NA	0.200665	0.593527	0.173593	0.322595	0.457627	0.626499
Untreated	8.03891	9.01379	12.1579	8.66856	9.46979	1.83696	48.7032	48.6649	55.1136	48.5767	50.2646	3.23312	0.935031	0.916612	0.950559	0.7973	0.971744	1.00771	1.0311	0.952464	0.899875	0.0697774	0.990752	0.035319	-0.298657	-0.0724677	0.657028	-0.152568	0.0333339	0.12723	0.123715	0.71572	0.115622	0.270572	0.486704	0.60664
Untreated	5.66836	9.91471	9.58574	10.9635	9.03307	2.31879	45.1671	48.6991	60.0837	41.6566	48.9016	7.98993	0.659304	1.00823	0.749456	1.00838	0.90119	1.00841	1.12408	0.816778	0.856341	0.179287	0.962615	0.133178	-0.848674	0.136565	0.0602376	0.379895	-0.0679941	-0.19739	0.126856	1.17198	-0.519657	0.145447	0.527105	0.557821
Untreated	6.55738	4.77387	8.0292	6.24342	6.40097	1.33515	NA	32.7645	50.3041	44.4869	42.5185	8.93393	0.762709	0.485455	0.627759	0.574246	NA	0.678456	0.941115	0.872273	0.612542	0.116045	0.830615	0.136195	-0.642404	-1.05621	-0.300912	-0.715247	-0.678694	NA	-1.33596	0.274196	-0.25983	-0.440533	0.751334	0.329776
Untreated	7.51483	16.0019	18.7758	14.523	14.2039	4.79517	47.4543	44.9724	56.6341	65.9467	53.7519	9.55267	0.874073	1.62723	1.46798	1.33577	0.946826	0.931245	1.05954	1.29304	1.32626	0.324157	1.05766	0.167007	-0.420255	1.54891	2.19253	1.20578	1.13174	0.0125822	-0.215263	0.855296	1.71021	0.590707	0.128872	0.722642
Untreated	11.4754	8.25218	8.94632	8.55049	9.3061	1.47389	50.9804	52.5155	52.7695	50.9137	51.7948	0.984736	1.33474	0.839164	0.699464	0.78644	1.01718	1.08744	0.98724	0.998285	0.914952	0.285725	1.02254	0.045001	0.498678	-0.249176	-0.0881206	-0.179962	-0.004645	0.336282	0.477208	0.500525	0.330157	0.411043	0.501853	0.65948
Untreated	4.97175	7.07672	11.0751	9.23501	8.08964	2.64398	52.0755	47.3254	54.7194	46.9565	50.2692	3.77301	0.57828	0.719632	0.865899	0.8494	1.03903	0.979968	1.02372	0.920696	0.753303	0.133765	0.990853	0.0530463	-1.0103	-0.521906	0.405791	-0.0211392	-0.286889	0.436812	0.00074476	0.679527	-0.0331153	0.270992	0.612901	0.606801
Untreated	3.8893	6.08289	7.98834	6.29966	6.06505	1.68209	49.6701	49.8367	53.1062	45.518	49.5328	3.10906	0.452377	0.618569	0.624564	0.579418	0.991037	1.03197	0.993539	0.892491	0.568732	0.0801117	0.977259	0.0595369	-1.26145	-0.752495	-0.310392	-0.702199	-0.756634	0.215997	0.23129	0.531436	-0.16517	0.203388	0.775365	0.580584
Untreated	5.20196	4.10474	7.61188	6.934	5.96314	1.60145	37.8342	47.1778	44.8155	48.6195	44.6118	4.78273	0.605056	0.417411	0.595131	0.637762	0.754883	0.976914	0.838431	0.953303	0.56384	0.0993037	0.880883	0.103513	-0.956888	-1.21146	-0.397738	-0.555019	-0.780277	-0.870556	-0.0127972	-0.229667	0.119551	-0.248367	0.782386	0.401925
