# Supplementary material for: Human epidermal stem cell differentiation is modulated by specific lipid subspecies
Source: Proc Natl Acad Sci U S A. 2020 Aug 25;117(36):22173–82. doi: 10.1073/pnas.2011310117 (PMC7486749; doi:10.1073/pnas.2011310117)
Supplement: Supplementary File [file pnas.2011310117.sd03.xlsx]

## Sheet: Lipid abundance - pmol
lipid	siScramble-24h-rep1	siScramble-24h-rep2	siScramble-24h-rep3	siScramble-48h-rep1	siScramble-48h-rep2	siScramble-48h-rep3	siScramble-72h-rep1	siScramble-72h-rep2	siScramble-72h-rep3	siELOVL1-24h-rep1	siELOVL1-24h-rep2	siELOVL1-24h-rep3	siELOVL1-48h-rep1	siELOVL1-48h-rep2	siELOVL1-48h-rep3	siELOVL1-72h-rep1	siELOVL1-72h-rep2	siELOVL1-72h-rep3	siSLC27A1-24h-rep1	siSLC27A1-24h-rep2	siSLC27A1-24h-rep3	siSLC27A1-48h-rep1	siSLC27A1-48h-rep2	siSLC27A1-48h-rep3	siSLC27A1-72h-rep1	siSLC27A1-72h-rep2	siSLC27A1-72h-rep3
CE 14:0;0	5.94056	0	0	0	0	0	0	0	0	0	5.46473	5.4424	0	0	0	0	0	0	3.76802	5.49824	4.33195	0	0	0	0	0	0
CE 15:0;0	0	0	0	0	0	0	0	0	0	0	0	0	0	0	0	0	0	0	0	0	0	0	0	0	0	0	0
CE 16:0;0	15.5945	15.3831	9.17836	5.17713	15.7089	7.59589	5.34494	10.5066	0	13.6206	17.6785	18.3384	5.9507	0	7.16821	0	0	4.10378	14.4886	12.8978	11.176	6.07275	0	0	0	3.96223	0
CE 16:1;0	12.7483	11.0139	6.64278	0	10.7551	5.27786	6.17382	9.00316	0	10.5545	12.1375	12.8322	5.41236	0	6.07983	0	0	3.98348	10.6621	11.1212	9.20252	9.10692	4.319	0	0	3.83401	0
CE 18:0;0	6.36926	0	0	0	0	0	0	0	0	0	0	5.11403	0	0	0	0	0	0	0	0	0	0	0	0	0	0	0
CE 18:1;0	60.535	42.0297	27.2696	20.4805	50.3866	27.632	27.1408	46.0135	19.0857	44.4431	58.9798	57.4994	19.7679	17.7548	27.1936	16.9468	17.8496	16.7378	47.0673	47.0656	40.5659	37.0211	15.5567	13.3319	24.0103	22.552	21.0193
CE 18:2;0	0	0	0	0	0	0	0	0	0	0	0	4.1153	0	0	0	0	0	0	0	0	0	0	0	0	0	0	0
CE 20:1;0	0	0	0	0	0	0	0	0	0	4.14765	5.93371	7.26966	0	0	0	0	0	0	5.78139	4.74359	0	0	0	0	0	0	0
CE 21:0;0	0	0	0	0	0	0	0	0	0	0	0	0	0	0	0	0	0	0	0	0	0	0	0	0	0	0	0
CE 24:1;0	6.7361	4.88429	0	0	0	0	0	0	0	0	5.69367	4.77944	0	0	0	0	0	0	4.92443	5.17313	0	0	0	0	0	0	0
Cer 32:0;1	0.483275	0	0	0	0	0	0	0	0	0	0	0	0	0	0	0	0	0	0	0	0	0	0	0	0	0	0
Cer 32:0;2	0	0	0	0	0	0	0	0	0.119374	0	0	0	0	0	0	0	0	0	0	0	0	0	0	0	0	0	0
Cer 32:1;2	0.454395	0.258715	0.229172	0.664448	1.5756	0.841128	0.86582	1.29472	0.634106	0.380155	0.468818	0.654255	1.21825	0.951376	1.43884	1.02	1.08504	1.20343	0.446449	0.377863	0.412597	1.56032	0.690629	0.615008	0.780335	0.765149	0.781954
Cer 32:2;2	0	0	0	0	0	0	0	0	0	0	0	0	0	0	0	0	0.133515	0.203571	0	0	0	0.20013	0	0	0	0	0
Cer 34:0;1	0.141351	0	0	0	0	0	0	0	0	0	0	0	0	0	0	0	0	0	0	0	0	0	0	0	0	0	0
Cer 34:0;2	0.445911	0.372256	0.285344	0.546177	1.19868	0.529089	0.732136	1.12673	0.596346	0.324984	0.398298	0.461434	0.48116	0.449158	0.695474	0.524496	0.545052	0.571869	0.347671	0.31802	0.305218	0.807092	0.426088	0.292533	0.602305	0.592452	0.563343
Cer 34:1;2	0	0	0	0	14.1035	7.89928	8.68545	12.0478	0	0	0	0	9.21709	7.81912	10.469	0	7.75935	8.81093	0	0	0	11.9609	0	0	0	0	0
Cer 34:1;3	0	0	0	0	0	0	0	0	0	0	0	0	0	0	0	0	0	0	0	0	0	0	0	0	0	0	0
Cer 34:2;2	0.359223	0.292095	0.226995	0.478314	0.886048	0.446717	0.497908	0.809964	0.37424	0.30804	0.387329	0.511536	0.712578	0.571388	0.797346	0.558701	0.539632	0.641812	0.370616	0.330871	0.35749	1.03652	0.472021	0.368323	0.48745	0.454261	0.540223
Cer 36:1;3	0	0	0	0	0	0	0	0	1.03886	0	0	0	0.81168	0	0	0	0	0	0	0	0	0	0	0	0	0	0
Cer 38:1;2	0	0	0	0	0.423167	0	0	0.425873	0	0	0	0	0.655578	0.502402	0.576354	0.508821	0.574218	0.519475	0	0	0	0.327276	0	0	0	0	0
Cer 38:1;3	0	0	0	0	0	0	0	0	0	0	0	0	0.431663	0	0	0	0	0	0	0	0	0	0	0	0	0	0
Cer 38:2;2	0	0	0	0	0	0	0	0	0	0	0	0	0.257216	0.186155	0.230805	0.175826	0.204832	0.194608	0	0	0	0	0	0	0	0	0
Cer 40:1;1	0	0	0	0	0	0	0	0	0	0	0	0.157264	0	0	0	0	0	0	0	0	0	0	0	0	0	0	0
Cer 40:1;2	0.713291	0.473103	0.381916	0.762346	1.78543	0.918369	1.00132	1.56631	0.745695	0.562281	0.737121	0.736312	1.0745	0.926077	1.32718	0.941854	0.993889	1.05232	0.536707	0.529624	0.473196	1.4337	0.714437	0.536165	0.847613	0.766276	0.827182
Cer 40:2;2	0.365104	0.247604	0.206519	0.577395	1.22861	0.6886	0.824591	1.34549	0.560947	0.315879	0.409577	0.491998	1.21644	0.91552	1.42344	0.988974	1.09643	1.07294	0.302566	0.267275	0.264163	1.25226	0.545654	0.474647	0.704433	0.78783	0.718412
Cer 42:0;1	0.222085	0.168718	0.140439	0	0	0	0	0	0	0.173023	0.190561	0	0	0	0	0	0	0	0.127628	0.157482	0.156304	0	0	0	0	0	0
Cer 42:0;2	0	0	0	0	0	0	0	0.308451	0.259422	0	0	0	0	0	0	0	0	0	0	0	0	0	0	0	0.155275	0.221283	0
Cer 42:1;1	0.357217	0.341536	0.249705	0.211777	0.500377	0.309288	0.266989	0.451251	0	0.284478	0.327541	0.373731	0	0.144084	0.205718	0	0	0	0.28908	0.294514	0.277638	0.433505	0.14564	0.159587	0.163393	0.174801	0.155049
Cer 42:1;2	3.60324	2.79247	1.96418	3.50481	8.15715	3.88093	4.15378	6.7387	3.20248	2.13381	2.67738	2.71829	2.53643	2.18155	3.35715	1.94545	2.0937	2.35036	2.93495	2.77412	2.55129	6.45745	2.9898	2.47049	3.81849	3.40904	3.25043
Cer 42:1;3	0	0	0	0	0	0	0	0	0	0	0	0	0	0	0	0	0	0	0	0	0	0	0	0	0	0	0
Cer 42:2;1	0.237414	0.221201	0.131124	0.241994	0.575801	0.231357	0.27467	0.420267	0.181677	0.20874	0.175813	0.271389	0.270164	0.182132	0.316836	0	0	0.219485	0.141496	0	0	0.521776	0	0.132623	0.247565	0.287077	0.180964
Cer 42:2;2	4.26435	3.47812	2.49455	6.88548	15.5676	7.60739	8.07494	13.1045	6.24513	3.27174	3.90762	4.50649	6.27327	5.13493	7.7983	4.72114	4.91934	5.60627	3.63875	3.65492	3.59849	12.5039	5.66364	5.14291	7.33028	6.71189	6.36047
Cer 44:1;2	1.39461	1.19998	0.792097	1.56653	3.47168	1.69338	1.8327	3.28798	1.49388	0.731216	0.908965	0.926394	0.735411	0.694967	1.01577	0.598654	0.591932	0.699773	1.12523	1.16869	1.02772	2.89966	1.22083	1.05336	1.6866	1.70415	1.49854
Cer 44:2;1	0	0	0	0	0.275922	0	0	0	0	0	0	0	0	0	0	0	0	0	0	0	0	0.277084	0	0	0	0	0
Cer 44:2;2	1.813	1.49207	1.04944	2.79186	6.21063	2.96551	2.9418	4.69869	2.35569	0.964657	1.12921	1.36328	1.32161	1.24287	1.68193	1.02466	0.984294	1.06989	1.56464	1.4325	1.38221	5.26088	2.46395	1.95728	2.67579	2.61066	2.66931
Chol	1355.87	1256.43	940.551	1538.48	3205.05	1680.48	1724.3	2470.46	1179.14	1149.75	1393.56	1556.16	1762.01	1595.86	2129.45	1379.01	1284.35	1537.26	1305.91	1226.75	1149.92	2864.82	1383.09	1344.59	1591.65	1507.83	1507.91
CL 64:3;0	0	0	0	1.7589	3.25114	0	0	0	0.687905	0	0	0	0	1.73384	2.42848	0.779803	0	0.78809	0	0	0	4.14247	0	3.02899	0	0	1.68363
CL 64:4;0	0	0	0	2.5602	3.59039	0	7.24968	8.51168	2.34378	0	0	0	2.64524	3.26824	4.35412	3.17025	2.46554	2.97052	0	0	0	6.47052	2.32024	4.75212	5.03135	3.91722	4.45519
CL 66:2;0	0	0	0	2.00724	0	0	0	4.15112	0	0	0	1.51658	0	4.12654	3.11073	0	0	0	0	0	0	6.45612	0	6.421	2.91528	0	1.64296
CL 66:3;0	0	0	0	0	0	0	0	0	0	0	1.85489	1.38842	0	0	0	0	0	0	0	0	0	0	0	0	0	0	0
CL 66:4;0	4.43131	0	0	8.60872	23.8045	13.121	29.5684	34.1845	7.12853	4.04843	5.00781	4.74717	12.6557	18.5854	17.1725	12.004	8.60317	11.6847	0	0	0	26.6634	11.7414	16.7205	17.6898	14.077	14.0736
CL 66:5;0	0	0	0	1.44691	3.64326	0	5.22499	0	0.946861	0	0	0	0	2.81347	2.5211	1.80116	1.2033	1.97564	0	0	0	4.88396	0	3.142	3.49166	2.46775	2.72436
CL 68:2;0	3.82523	1.86315	0	0	0	0	0	0	0	1.21403	1.91064	0	0	0	0	0	0	0	2.53504	0	1.64221	0	0	0	0	0	0
CL 68:3;0	0	2.3093	3.59762	0	0	0	0	0	0	4.38529	0	0	0	0	0	0	0	0	0	7.57365	0	0	0	0	0	0	0
CL 68:4;0	13.1975	9.97039	11.1185	15.6622	45.5953	25.5951	43.8181	49.8751	11.288	10.1106	11.4206	15.698	20.9863	34.1835	31.6682	18.3249	13.6292	18.0431	9.77847	9.99338	9.73356	47.6295	20.4208	25.3482	23.0691	19.617	18.4961
CL 68:5;0	8.06254	5.28564	5.35713	5.52126	17.91	13.6837	15.8966	16.8465	3.73291	5.18751	6.32588	7.3904	8.34973	11.6684	12.5276	6.18489	4.3712	6.00632	6.17534	5.98563	4.76839	17.713	7.41267	10.4378	11.1394	7.56223	7.32532
CL 68:6;0	0	0	0	0	0	0	0	0	0	0	0	0	0	0	1.51004	0	0	0	0	0	0	0	0	0	0	1.09733	1.25724
CL 70:4;0	11.0886	7.98071	9.42443	9.36149	29.0858	17.631	20.8042	27.306	5.20772	7.08954	10.6848	9.00019	9.96652	18.8921	22.0616	9.86977	7.0014	7.38566	9.51101	3.68798	9.59464	24.3971	9.66959	15.6861	11.5426	7.50408	8.29317
CL 70:5;0	11.259	10.3947	11.5019	8.44249	16.5669	17.5772	17.255	21.315	3.66358	10.4377	13.1605	13.8531	6.94312	16.2248	16.0657	7.01423	5.56129	6.39186	12.0792	12.2876	11.5711	23.2103	9.90807	13.4661	11.9522	7.80227	6.73486
CL 70:6;0	0	3.71959	3.75038	2.09915	9.23499	6.87265	5.99477	7.46183	1.13198	3.69905	4.16465	4.96716	0	4.97269	5.18278	2.22481	1.52109	2.01083	4.38497	3.4917	3.77387	6.16164	3.35454	3.37491	3.50137	1.88065	2.2708
CL 72:0;0	0	0	1.22291	0	0	0	0	0	0	0	1.30406	1.58654	0	2.11572	0	0	0	0	0	0	0	2.42131	0	0	0	0	0
CL 72:2;0	0	0	1.45743	1.41004	3.35211	0	0	4.49671	0.709347	1.40552	0	1.682	2.71428	4.2212	2.77569	0.843177	0	0	2.08148	0	0	3.68905	0	5.02736	0	0	0.916109
CL 72:4;0	0	0	1.81395	1.06294	5.84245	0	4.35614	0	1.0425	0	0	0	3.22043	5.27491	5.47514	1.36661	1.06528	1.21621	2.49661	0	1.95096	2.41575	1.96299	0	0	0	1.18378
CL 72:5;0	6.11657	5.3715	5.75171	2.70071	10.605	7.08886	0	9.21035	1.5864	4.3895	6.28415	5.93998	7.01139	6.94632	6.37289	1.97956	2.02017	2.25338	5.56839	4.03396	0	7.93714	3.69809	4.72167	3.05868	1.78818	2.17038
CL 72:6;0	6.53707	5.63817	6.18326	2.76233	7.8873	5.90015	4.89287	7.36239	1.46867	5.27175	7.25866	7.14371	3.77305	5.23068	5.19902	1.40039	1.38397	1.98216	4.54435	6.19529	5.44531	5.76237	3.58217	4.90573	2.50005	2.26234	2.01597
CL 72:7;0	0	2.72751	2.21883	0.984034	0	0	0	0	0	1.3674	2.78234	2.71681	0	0	1.97024	0	0	0.957609	1.78709	0	2.16172	2.59732	0	0	0	0.930894	1.00668
CL 74:3;0	0	0	0	0	0	9.39824	0	0	0	0	0	0	0	0	0	0.841065	0	2.11543	0	0	0	0	0	3.63729	0	0	2.12493
CL 74:6;0	0	0	0	1.05864	0	0	0	0	0	0	0	1.78133	0	0	0	0	0	0	0	0	0	0	0	0	0	0	0
CL 74:9;0	0	0	0	0	0	0	0	0	0	0	0	0	0	0	0	0	0	0	0	3.62384	0	0	0	0	0	0	0
CL 76:2;0	0	0	0	0	0	0	0	0	0	0	0	0	0	0	1.67639	0	0	0	0	0	0	0	0	0	0	0	0
CL 78:2;0	0	0	0	0	0	0	0	0	0	0	0	0	0	0	0	0	0	0	0	0	0	0	0	0	0	0	0
CL 78:4;0	0	0	0	0	0	6.67996	0	0	0	0	0	0	0	0	0	0	0	0	0	0	0	0	0	0	0	0	0
CL 80:5;0	0	0	0	0	4.26863	0	0	5.05061	0	0	0	0	0	0	2.20591	0	0	0	0	0	0	0	0	0	0	0	0
DAG 12:0;0-18:1;0	0	0	0	0	0.16647	0	0.104528	0.14808	0	0	0	0	0.0672834	0	0	0	0	0	0	0	0	0.0923413	0	0	0	0	0
DAG 14:0;0-16:0;0	0	0	0	0	5.91833	0	0	3.88212	0	0	0	4.12529	0	0	0	0	0	0	0	0	0	4.38775	0	0	0	0	0
DAG 14:0;0-16:1;0	0	0	0	0	3.65698	0	2.01902	2.39309	0	0	0	1.24307	1.56677	0	0	0	0	0	0	1.0401	0	2.70713	1.49686	1.2541	0	0	0
DAG 14:0;0-17:0;0	0	0	0	0	0	0	0	0	0	0	0	0.257231	0	0	0	0	0	0	0	0	0	0	0	0	0	0	0
DAG 14:0;0-18:1;0	2.54488	2.0935	1.47033	3.78864	8.38399	3.43307	4.96941	6.43966	2.78092	1.87126	2.24864	2.86422	3.72967	2.97248	3.26087	2.33773	2.40875	2.58405	1.78356	1.79517	1.67926	5.98539	3.04001	2.45691	2.68624	2.64032	2.96149
DAG 14:0;0-18:2;0	0	0	0	0.217408	0.510667	0.161313	0.237154	0.35121	0	0	0	0	0.11893	0	0.11009	0	0	0	0	0	0	0.449938	0.193183	0.183962	0	0	0
DAG 14:0;0-20:1;0	0	0	0	0.15387	0.348829	0.102361	0.160429	0.279568	0	0	0	0	0.208736	0.153031	0.254399	0.0972938	0.10118	0	0	0	0	0.34266	0.171977	0	0	0.091884	0
DAG 14:0;0-20:2;0	0	0	0	0	0	0	0	0	0	0	0	0	0	0	0	0	0	0	0	0	0	0.123695	0	0	0	0	0
DAG 14:1;0-16:0;0	0	0	0	0	0.98665	0	0.265256	0.484067	0	0	0	0.616003	0.364062	0	0	0	0	0	0	0.399151	0	0.81064	0.484274	0.401687	0	0	0
DAG 14:1;0-18:0;0	0.139953	0	0	0.205561	0.567942	0.204162	0.11009	0.128421	0	0	0.0906356	0	0	0.0916675	0	0	0	0	0	0	0	0.254572	0	0.141678	0	0	0
DAG 14:1;0-18:1;0	0.771308	0.414993	0	0.863464	1.76102	0.808803	0.618831	0	0	0	0.467676	0.824502	0.52363	0.524492	0.758703	0	0	0	0.35858	0.564486	0.449972	1.51908	0.742145	0.662286	0	0.501775	0
DAG 15:0;0-15:0;0	0	0	0	0	0	0	0	0	0	0	0	0.213195	0	0	0	0	0	0	0	0	0	0	0.0417086	0	0	0	0
DAG 15:0;0-16:0;0	0	0	0	0	0	0	0	0	0	0	0	3.11256	0	0	0	0	0	0	0	0	0	0	0	0	0	0	0
DAG 15:0;0-16:1;0	0	0	0	0	0	0	0	0	0	0	0	0	0	0	0	0	0	0	0	0	0	0	0	0	0	0	0
DAG 15:0;0-17:0;0	0	0	0	0	0	0	0	0	0	0	0	0.209049	0	0	0	0	0	0	0	0	0	0	0	0	0	0	0
DAG 15:0;0-18:0;0	0	0	0	0	0	0	0	0	0	0	0	0.460142	0	0	0	0	0	0	0	0	0	0	0	0	0	0	0
DAG 15:0;0-18:1;0	0	0	0	0	0	0	0	0	0	0	0	0.928957	0	0	0	0	0	0	0	0	0	0	0	0	0	0	0
DAG 16:0;0-16:1;0	6.7144	5.57906	3.8246	8.20269	17.8956	7.39102	7.58249	10.6215	5.11643	4.67269	6.35281	7.25034	7.21374	5.44973	6.0489	3.2004	3.18415	3.29838	5.26184	5.41383	4.57775	12.7633	6.70849	5.44295	3.93548	3.64274	4.24671
DAG 16:0;0-16:2;0	0	0	0	0	0.606172	0	0	0	0	0	0	0	0	0	0	0	0	0	0	0	0	0.528887	0	0	0	0	0
DAG 16:0;0-17:0;0	0	0	0	0	0	0	0	0	0	0	0	2.94304	0	0	0	0	0	0	0	0	0	0	0	0	0	0	0
DAG 16:0;0-17:1;0	0	0	0	0	0	0	0	0	0	0	0	1.85022	0	0	0	0	0	0	0	0	0	0	0	0	0	0	0
DAG 16:0;0-18:1;0	17.8368	16.5729	10.1743	20.2164	40.9519	18.2666	24.1467	31.4653	12.6211	12.5951	16.9647	19.1074	18.9099	15.7953	16.9476	10.6358	10.2807	10.898	12.9347	11.4137	10.487	27.0439	14.0971	12.1906	10.2893	9.94268	11.1475
DAG 16:0;0-18:2;0	1.03014	0.816323	0.482098	1.36975	2.34612	0.999625	1.27682	1.58431	0.777225	0.530045	0.976507	1.24854	1.1155	0.789833	1.01493	0.446757	0.463586	0.545884	0.796608	0.686371	0.625596	1.95654	0.925555	0.814182	0.572028	0.599652	0.714868
DAG 16:0;0-20:1;0	0.75683	0.799974	0.441275	0.838897	1.85646	0.882987	1.03294	1.3816	0.61113	0	0.869793	1.07951	1.1674	0	1.39672	0	0.796068	0.934624	0.632713	0.69044	0.519666	1.41953	0.687498	0.582911	0.635932	0.487129	0.565472
DAG 16:0;0-20:2;0	0.242224	0.221418	0.154752	0.80805	1.69721	0.759944	1.01116	1.36869	0.659908	0.113887	0.247651	0.282466	0.950829	0.660551	0.833991	0.44464	0.517994	0.578828	0	0	0.15296	1.17297	0.642468	0.592383	0.471743	0.413811	0.413757
DAG 16:0;0-20:3;0	0	0	0	0.49827	1.51577	0.730902	0.784845	1.07363	0	0	0.448017	0	0.672591	0.359692	0.665657	0	0	0	0	0	0	0.9581	0.410365	0.473668	0	0	0.279566
DAG 16:1;0-16:1;0	2.52971	1.57382	0	2.98098	6.13068	2.84658	2.478	4.28922	0	0	1.45077	2.73955	2.20593	1.85392	2.58451	0	0	0	1.43362	1.96653	1.8203	5.83205	2.58233	2.71713	0	2.09526	0
DAG 16:1;0-17:0;0	0	0	0	0	0	0	0	0	0	0	0	0.370367	0	0	0	0	0	0	0	0	0	0	0	0	0	0	0
DAG 16:1;0-18:0;0	2.11669	1.93946	1.24028	2.63691	5.74323	2.39582	2.41061	3.09126	1.32133	1.49514	1.9634	2.19022	2.349	1.83348	2.11053	1.0284	1.03558	1.06528	1.53891	1.21284	1.11932	3.34826	1.73674	1.69435	0.821266	0.872062	1.01364
DAG 16:1;0-18:1;0	8.99971	7.23165	4.21652	13.916	27.1612	11.048	14.8208	16.9079	7.85429	5.88484	8.68537	9.40116	13.0348	9.30508	11.9283	5.87171	6.59076	7.21916	7.5098	5.91474	6.22742	20.4444	9.67983	8.18736	8.54738	8.99668	9.06635
DAG 16:1;0-20:1;0	0.410856	0.366733	0.152902	0.741465	1.70578	0.705583	0.778853	1.07955	0.570128	0.345409	0.573637	0.487188	1.19454	0.84428	1.14281	0.568758	0.880451	0.779333	0.386934	0.199441	0.342823	1.17782	0.56642	0.548553	0.526034	0.56287	0.535298
DAG 16:1;0-20:2;0	0	0	0	0.201378	0.751697	0.258058	0.424357	0.512875	0	0	0	0	0.500297	0.200799	0.317785	0	0	0	0	0	0	0.546566	0.180768	0.221136	0	0	0.24688
DAG 17:0;0-18:0;0	0	0	0	0	0	0	0	0	0	0	0	0	0	0	0	0	0	0	0	0	0	0	0	0	0	0	0
DAG 18:0;0-18:1;0	8.69848	7.09644	4.5437	9.86258	19.4766	9.8263	11.381	15.4924	6.46779	6.34432	7.94512	9.45708	9.6219	8.36438	9.86849	7.03894	4.85806	6.41775	5.58652	5.07701	4.44813	11.8647	5.47651	5.60279	5.01861	4.08412	4.3383
DAG 18:0;0-18:2;0	0.904482	0.730035	0.444118	1.12606	2.27468	1.11514	1.36519	1.93505	0.951953	0.520583	0.742388	0.908693	0	0.889179	0.920046	0.580454	0.540021	0.752089	0.610003	0.455817	0.504158	1.51689	0.906784	0.758553	0.572635	0.538477	0.645521
DAG 18:0;0-20:1;0	0	0	0	0	0	0	0	0	0	0	0	4.89832	0	0	0	0	0	0	0	0	0	0	0	0	0	0	0
DAG 18:0;0-20:2;0	0	0	0	2.58856	5.37466	3.13703	4.26522	6.74798	0	0	1.04745	1.17834	2.99835	2.40313	3.60096	2.98079	2.02318	2.85883	0	0	0	3.80849	2.08317	1.72698	1.57695	1.44054	1.45503
DAG 18:0;0-20:3;0	3.48771	0	0	0	10.0991	5.42211	6.74801	10.2111	3.70905	0	0	0	6.1423	4.98826	4.77294	4.726	3.39728	4.33841	0	1.65561	0	7.5197	3.60305	3.1893	3.51522	2.8514	3.97522
DAG 18:0;0-20:4;0	2.77459	2.18031	0	1.72212	4.4208	2.63356	2.56436	4.02962	0	1.43574	2.61149	2.50821	2.59964	1.81048	1.5771	0	1.31725	2.23867	0	1.41165	0	3.14763	1.58416	0	0	0	0
DAG 18:1;0-18:1;0	13.7029	11.2516	7.04956	17.7368	36.2868	16.5499	23.4233	31.6016	13.255	7.86452	10.8957	13.2726	19.1746	14.2121	17.4741	11.2365	12.7932	14.1843	8.78711	7.43051	7.5761	20.7707	11.6551	10.609	13.3045	12.4055	13.4066
DAG 18:1;0-18:2;0	0	0	0	1.55599	4.56654	2.00449	2.59563	3.21999	0	0	1.64983	0	2.48043	1.32753	2.22589	0	0	0	0	0	0	3.13048	1.36492	1.59286	0	0	1.5639
DAG 18:1;0-19:1;0	0	0	0	0	0	0	4.03977	0	0	1.76609	0	0	2.00019	0	0	3.58725	0	0	0	0	0	0	0	0	0	0	0
DAG 18:1;0-20:1;0	0	0	0	1.52985	3.70351	1.75014	2.18826	3.2402	0	0	1.47272	1.8013	2.24049	1.90462	3.11069	2.31594	1.91057	2.32906	0	0	0	2.45725	1.31504	1.02192	1.20797	1.00143	0.944471
DAG 18:1;0-20:2;0	0	0	0	0	1.85285	0	1.0756	2.33345	0.9134	0	0	0	1.43781	0	1.50602	0	1.11083	1.22319	0	0	0	0	0	0	0	0	0
DAG 18:1;0-20:3;0	0.673367	0.68012	0	0.946707	2.47558	1.27281	1.32283	1.89822	0	0.400005	0.746906	0.682657	1.54337	1.02335	1.05838	0	0.690082	1.22234	0	0.434758	0	1.95293	0.992237	0	0	0	0
HexCer 34:0;2	0	0	0	0	0	0	0	0	0	0	0.429854	0	0	0	0	0	0	0	0	0	0	0	0	0	0	0	0
HexCer 34:1;2	6.77685	6.83676	5.01037	4.19993	8.7432	4.24016	3.07322	4.63544	1.80239	7.32185	8.77836	10.1126	6.89164	5.80708	7.95583	2.9168	3.19063	3.37238	6.7147	6.46605	6.04974	7.96998	4.58681	3.98578	2.45935	2.89662	2.85074
HexCer 36:1;2	0	0	0	0	0	0	0	0	0	0	0	0.439416	0	0.486721	0.523885	0	0	0.439489	0	0	0	0	0	0	0	0	0
HexCer 38:1;2	0.594885	0	0	0	0	0	0	0	0	0.573623	0.770169	0.81631	0.999603	0.815142	1.05041	0.76977	0.668864	0.640427	0	0	0	0	0	0	0	0	0
HexCer 40:1;2	2.03752	1.90076	1.39495	0.948974	2.3755	0.85426	0.803522	1.37328	0	2.69362	2.81603	3.84519	1.95741	1.54891	2.19163	1.20036	1.21256	1.24681	1.53612	1.77724	1.82123	1.65868	0.910299	0.886105	0.76688	0.721585	0.642653
HexCer 40:2;2	0	0	0	0	0	0	0	0	0	0.498453	0.608692	0.899989	1.05297	0.592516	1.00216	0.634078	0.941131	0.853159	0	0	0	0	0	0	0	0	0
HexCer 42:1;2	6.78187	7.18904	4.9763	3.70507	7.1594	3.89884	3.622	5.40399	1.97325	5.93695	7.67342	7.92662	3.73968	3.1892	4.35833	2.05015	2.00029	2.35986	6.19693	6.4375	6.00669	7.44971	4.00129	3.19879	3.54793	3.13416	2.91668
HexCer 42:1;3	0	0	0	0	0	0	0	0	0	0	0.449346	0	0	0	0	0	0	0	0	0	0	0	0	0	0	0	0
HexCer 42:2;2	6.29669	6.89375	4.99683	4.21993	9.49934	4.08535	3.95514	5.94917	2.78808	6.7374	7.56732	8.70189	5.22633	4.36157	6.12969	3.03212	3.16815	3.43061	5.65734	5.88096	5.5092	8.21197	4.46366	3.68273	4.07347	3.73181	3.86354
HexCer 44:2;2	2.42022	2.21186	1.54965	1.70716	3.57355	1.81131	1.92868	2.64296	1.21396	1.65083	2.13011	2.48521	1.265	0.973331	1.26185	0.786137	0.692066	0.783143	2.10575	1.97313	1.9639	3.65244	2.00107	1.65615	1.5343	1.55567	1.69472
LPA 16:0;0	0	0	0	0	0	0	0	0	0	0	0	0	0	0	0	0	0	0	0	0	0	0	0	0	0	0	0
LPA 16:1;0	0	0	0	0	0	0	0	0	0	0	0.512446	0	0	0	0	0	0	0	0	0	0	0	0	0	0	0	0
LPA 18:1;0	0.435326	0.313043	0.319285	0.41965	0.773632	0	0	0.338981	0.229721	0	0.577963	0.28202	0	0.26548	0.293312	0	0	0	0	0	0	0.326716	0	0	0	0	0
LPC 16:0;0	1.88703	3.10801	2.60388	2.16062	3.05091	1.84885	1.79507	3.29421	1.31761	2.36415	3.27611	2.97384	1.68502	1.66909	1.99085	1.62653	1.45044	1.56849	2.79174	2.90093	2.46239	2.52105	1.16992	1.31089	1.35763	1.30724	1.49404
LPC 16:1;0	0.701179	1.26322	1.09318	1.08349	1.97547	1.09601	0.948298	1.81692	0	1.09481	1.23366	1.2902	0.876109	0.928512	1.16393	0.801792	0.680617	0.875676	1.07691	1.25771	1.04522	1.59887	0.56358	0.802378	0.723818	0.870002	0.783384
LPC 18:0;0	0.578974	0.528586	0.487572	0.474728	0.635776	0.394368	0.516977	0.94036	0	0.637953	0.783708	0.69034	0.452878	0.400977	0.470347	0.575967	0.503987	0.529079	0.506014	0.496327	0.566348	0.588976	0.320866	0.239042	0	0	0.461436
LPC 18:1;0	1.76595	3.13698	2.6701	2.47808	3.90678	2.30513	2.93962	5.09411	1.90088	2.74308	3.30306	3.49184	2.02061	2.27459	2.4683	2.58776	1.93084	2.13861	2.63038	2.64271	2.34521	3.07378	1.32266	1.57257	2.17601	2.23035	2.24488
LPC 18:3;0	0.761693	0	0	0	0	0	0	0	0	0	0	0	0	0	0	0	0	0	0	0	0	0	0	0	0	0	0
LPC O- 16:1;0	0	0	0	0	0.289937	0	0	0	0	0	0	0	0	0	0	0	0	0	0	0	0	0.290221	0	0	0	0	0
LPC O- 18:1;0	0	0.428515	0	0	0.411881	0.288812	0.288723	0.509898	0	0	0.430763	0	0.246903	0	0.38058	0.432801	0	0	0.462833	0	0	0.402346	0	0	0	0	0.335868
LPE 14:1;0	0	0	0	0	0	0	0	0	0.896656	0	0	0	0	0	0	0	0	0	0	0	0	0	0	0	0	0	0
LPE 16:1;0	0	0.246181	0.167312	0.5463	0.896458	0.451043	0.387311	0.648361	0.27913	0.221346	0.274549	0.259684	0.418721	0.333167	0.49241	0.288601	0.287597	0.27768	0.322092	0.25472	0.171935	0.857403	0.338123	0.37224	0.346674	0.306845	0.356382
LPE 16:2;0	0	0	0	0	0.183849	0	0	0	0	0	0	0	0	0	0	0	0	0	0	0	0	0	0	0	0	0	0
LPE 18:0;0	0.989264	1.15808	0.800794	0.677094	1.51669	0.683101	0.626444	0.976306	0	1.04175	1.43574	1.40756	0.636675	0.648037	0.757672	0.39747	0.363953	0.418427	1.27112	1.15514	1.03016	1.09269	0.549326	0.429435	0.428077	0.396369	0.459414
LPE 18:1;0	1.8783	2.27142	1.76306	3.03483	5.43821	2.79745	2.41385	4.41247	1.57685	2.08889	2.62548	2.98339	2.37566	2.31421	3.14566	2.08049	1.99681	2.037	2.34806	2.2813	1.95624	3.78198	1.87205	1.82452	2.11513	1.94302	2.09566
LPE 18:2;0	0	0	0	0.181033	0.243347	0.134298	0	0.196951	0	0	0	0	0	0.118677	0.150542	0	0.119471	0	0	0	0	0.21074	0	0	0	0	0
LPE 20:1;0	0	0	0	0	0	0	0	0	0	0	0	0	0	0	0	0.159991	0.201643	0	0	0	0	0	0	0	0	0	0
LPE 20:3;0	0	0.256523	0.217052	0.357442	0.518362	0.283435	0.247494	0.385478	0	0.24272	0.257319	0.361459	0.289188	0.205664	0.298881	0.241089	0.283832	0.252711	0.219812	0.28625	0.235177	0.386308	0.248907	0.247302	0.303129	0.28215	0.255925
LPE 20:4;0	1.8254	0.240391	0.147223	0.327166	0.39975	0.237281	0.21991	0.371416	0	0.206722	0.274418	0.298434	0.228842	0.180979	0.260318	0.217859	0.239554	0.238258	0.258787	0.253836	0.279808	0.406822	0.203342	0.20106	0.218359	0.232456	0.220972
LPE 24:4;0	0	0	0	0	0	0	0	0	1.13095	0	0	0	0	0	0	0	0	0	0	0	0	0	0	0	0	0	0
LPE 24:5;0	0	0	0	0	0	0	0	0	0.471315	0	0	0	0	0	0	0	0	0	0	0	0	0	0	0	0	0	0
LPE O- 18:1;0	0.527545	0.614388	0.443197	0.479389	1.13888	0.596486	0.571856	1.00135	0.438812	0.538642	0.696179	0.725695	0.506842	0.502635	0.649713	0.445398	0.420461	0.451133	0.593928	0.604432	0.542093	0.881172	0.358665	0.359755	0.47173	0.457042	0.484569
LPG 16:1;0	0	0	0	0	0.262994	0	0	0.227366	0	0	0	0	0	0	0	0	0	0	0	0	0	0.234408	0	0	0	0	0.134451
LPG 18:1;0	0.48237	0.520863	0.465696	0.652211	1.48298	0.773962	1.06349	1.54966	0.619555	0.384395	0.505703	0.642124	0.70826	0.795053	1.02062	0.704165	0.541491	0.647522	0.526883	0.517508	0	1.36323	0.531661	0.63573	0.951567	0.858096	0.953903
LPI 16:0;0	0	0	0	0	0.924593	0	0	1.00923	0	0	0	0	0	0	0	0	0	0	0	0	0	0.622302	0	0	0	0	0
LPI 16:1;0	0	0	0	0.561644	1.20537	0	0	0.873604	0	0	0	0	0	0	0.674364	0	0	0	0	0	0	0.846943	0	0	0	0	0
LPI 18:0;0	3.6471	3.28064	2.81759	2.43099	6.13079	4.08783	4.53322	7.04886	2.07052	2.83751	3.97984	3.95277	2.73336	2.97639	4.08006	2.49991	2.48897	2.48026	3.70895	6.70432	4.33081	3.97865	3.14081	2.74777	3.3661	3.26027	2.94995
LPI 18:1;0	2.09391	2.02588	1.49816	1.96577	4.82946	2.68677	2.73826	4.66047	1.39385	1.60939	2.1838	2.2648	2.16052	2.05193	3.06404	1.82283	1.66849	1.66366	1.60431	1.92381	1.55294	3.30211	1.93511	1.77477	1.73268	1.93685	1.93923
LPI 20:2;0	0	0	0	0	0	0	0	1.16636	0	0	0	0	0	0	0	0.467889	0	0.476525	0	0	0	0.759748	0	0	0	0.525529	0.504814
LPI 20:3;0	18.4314	13.4093	6.37387	7.2955	24.1194	16.843	10.1536	8.72538	0	9.24334	11.2303	11.302	15.4634	5.96124	7.84288	3.46417	4.24932	0	12.6369	24.3744	24.4844	6.89545	8.22896	8.73218	7.91214	3.74978	5.21543
LPI 20:4;0	0	0	0.544672	0	1.46429	0	0	1.19115	0	0	0.667477	0.73538	0	0.557573	0.781458	0.571306	0	0.457942	0	0	0	0.885902	0	0	0.587501	0.630788	0.64197
LPS 18:0;0	0	0	0	0.316828	0.676922	0	0	0.896262	0	0	0.514013	0	0	0.354364	0.443288	0.307967	0	0.287948	0	0	0	0.653998	0	0	0	0.395208	0.335718
LPS 18:1;0	0.676853	0.816074	0.671683	0.867109	1.535	0.998302	0.989882	1.62543	0.618767	0	0.668075	0.888451	0.929834	0.848577	1.10542	0.627779	0.722433	0.602364	0.589531	0	0	1.39587	0.955402	0.744289	0.585496	0.759914	0.722686
PA 14:0;0-16:0;0	0	0	0	1.41091	0	0	0	0	0	0	0	0	0	0	0	0	0	0.760499	0	0	0	2.18347	0	0	0	0	0
PA 14:0;0-18:0;0	0	0	0.376145	0.354273	0	0	0	0	0	0	0.474576	0	0	0	0	0.270915	0	0	0	0	0	0.650901	0	0	0	0	0
PA 14:0;0-18:1;0	0.962924	1.04832	1.09224	1.22038	3.61933	0	1.55456	3.42739	0.681989	0.779543	0	1.25121	1.01378	1.40696	1.20143	0.950743	0.532579	0.669557	0.702667	0	0	2.331	0.917863	1.54918	0.701302	0.649841	0.73689
PA 14:1;0-18:0;0	0	0	0	0	0	0	0	0	0	0	0	0	0	0	0.487216	0	0	0	0	0	0	0.604404	0	0	0	0	0
PA 14:1;0-18:1;0	0	0	0	0	0	0	0	0	0	0	0	0	0	0	0	0	0	0	0	0	0	0.860974	0	0	0	0	0
PA 16:0;0-16:0;0	0	1.86416	1.41209	1.03951	0	0	0	0	0	1.59296	1.28883	1.78582	0	0	0	0.784229	0	0	0	0	0	1.98044	0	0	0	0	0
PA 16:0;0-16:1;0	2.48626	2.66716	2.14717	2.36621	5.63398	4.37603	3.39826	4.76783	1.2169	2.24326	3.77608	2.41557	3.28665	2.58893	1.88002	1.06398	0.668146	0.98573	1.74139	0	0	3.92499	1.64577	2.41882	1.53503	1.09114	1.31981
PA 16:0;0-18:0;0	4.15726	4.03678	2.75234	3.1258	5.58985	3.55825	5.8519	4.84183	3.71679	4.75401	4.57539	2.8985	3.88652	3.59593	3.52117	0	0	0	3.59453	4.25649	0	4.67775	3.27568	3.83579	3.37375	0	0
PA 16:0;0-18:1;0	5.47476	5.4227	4.51377	4.35327	10.805	5.03792	5.99938	9.69768	2.56603	3.73815	5.49414	5.39379	5.12022	4.17092	4.45605	2.09598	1.58998	2.12467	3.68659	3.93959	3.56015	5.93779	2.2601	2.77841	1.99964	2.0124	1.8562
PA 16:0;0-18:2;0	0	0	1.42468	1.10576	0	0	0	2.2095	0	0	0	0	0	1.36131	1.86249	0.830909	0	0	0	0	0	2.12811	1.03726	1.39078	0	0.709266	0.663859
PA 16:0;0-20:1;0	0	0	0	0.630507	0	0	0	1.53636	0	0	0.756495	0	0	0.941533	0.896381	0.388215	0.355556	0.48706	0	0	0	0.779731	0	0	0	0	0.316413
PA 16:0;0-20:2;0	0	0	0	0	0	0	0	0.473212	0	0	0	0	0	0	0	0	0	0	0	0	0	0	0	0	0	0	0
PA 16:1;0-16:1;0	0	0	0	1.15778	0	0	0	0	0	0	0	0	0	0	0	0	0	0	0	0	0	2.36323	0	0	0	0	0
PA 16:1;0-18:0;0	1.45963	1.65105	1.5218	1.96964	5.63444	2.80647	2.93644	4.71283	1.48584	1.40231	1.78001	1.76447	2.39202	2.3957	2.49168	1.10577	0.719183	1.17683	1.44719	1.41088	1.05917	4.29353	1.13457	1.89777	1.30048	1.20465	1.33359
PA 16:1;0-18:1;0	0	3.1089	1.23345	1.95483	9.67263	0	5.36142	6.04873	1.66817	2.85869	2.70479	3.21708	4.16603	2.39437	2.42992	1.45153	1.29965	1.61474	2.08474	0	0	4.5385	1.62907	2.27589	2.52648	1.27686	1.64167
PA 17:0;0-17:1;0	0.746761	0.701967	0.635063	0.469709	0	0	1.37914	0.862567	0	0.698373	0.607087	0.858078	0	0.556833	0	0.56023	0.397596	0	0	0.485871	0	0.532108	0.538657	0.403995	0.488788	0.53654	0.449707
PA 17:1;0-17:1;0	0	0.430916	0.236127	0.154592	0.309225	0	0.281344	0.361654	0.167005	0.408752	0.30388	0.166981	0.328716	0.195917	0.157161	0.0901984	0.128263	0.100169	0.213376	0	0	0.287863	0.15294	0.185221	0.204788	0.117227	0.09885
PA 18:0;0-18:1;0	3.91767	3.71406	2.54407	2.24665	8.15217	4.20244	3.77851	5.64906	2.22932	2.2615	2.64565	3.06811	3.49952	2.66548	2.75297	1.24876	1.05841	1.40111	0	0	0	2.5159	0	0	0	1.42765	1.08179
PA 18:0;0-18:2;0	0	2.08258	1.31643	0.943383	2.52443	0.936014	1.54235	2.22317	1.52498	1.42214	1.76268	1.80734	1.68961	1.09604	1.08263	0.701189	0.618207	0.69435	0	0	0	1.41443	0.794379	0.917062	0	0.755406	0.585564
PA 18:0;0-20:3;0	0	0	0	0	0	0	0	4.36498	1.02312	0	0	0	0	0	0	0	0	0	0	0	0	0	0	0	0	0	0
PA 18:1;0-18:1;0	0	2.56016	2.10879	2.90356	8.73079	2.59765	4.71707	9.64806	1.18476	1.23113	2.26272	3.03763	2.85708	3.71934	4.21704	2.26821	1.47022	1.6785	0	0	0	5.50456	2.1061	2.06491	0	1.86975	1.87891
PC 12:0;0-16:0;0	2.61715	1.74785	1.31369	2.34458	5.37944	2.2815	2.27919	3.05936	4.23973	1.65319	2.08388	2.10618	0	1.96802	2.8955	1.51698	1.57513	0	2.58071	2.07181	2.09864	4.71794	2.15579	3.0242	2.4072	2.05257	2.46619
PC 12:0;0-16:1;0	0	0	0	0	1.92166	0	0	1.18325	0	0	0.961863	0	0	0.573723	0	0	0	0	0	0	0	0	0	0	0	0.753973	0
PC 12:0;0-17:1;0	0	0	0	0	0	0	0	0	0	0	0	0	0	0	0	0	0	0	0	0	0	0	0	0	0	0	1.60048
PC 12:0;0-18:0;0	0	0	0	0	0	0	0	0	0	0	0	0	0	0	0	0	0	0	0	0	0	3.29043	0	0	0	1.34279	0
PC 12:0;0-18:2;0	0	0	0	0	2.11221	0	0	0	0	0	0	0	0	0	0	0	0	0	0	0	0	0	0	0	0	0	0
PC 14:0;0-14:0;0	8.68717	7.36318	5.48113	13.173	32.4619	16.4957	17.7776	30.56	10.7049	6.24124	8.2903	8.27366	15.2026	11.769	16.7225	12.7344	11.3877	14.3434	8.02564	8.25739	7.91859	33.5295	13.2486	11.9016	18.1323	16.2093	17.6974
PC 14:0;0-14:1;0	1.62006	1.45965	0.807802	1.63664	2.91015	2.20922	1.40803	1.82931	0	0	0.639045	1.95409	1.52198	0.85013	2.30687	0	0	0	1.50413	1.11977	1.26553	4.50194	2.35779	1.64157	1.34098	0.459094	1.9238
PC 14:0;0-15:0;0	0	0	0	0	4.59733	0	0	3.05117	1.39007	0	0	0	0	0	0	0	0	0	0	0	0	6.465	0	0	0	1.1425	1.16982
PC 14:0;0-16:0;0	83.0127	69.9523	50.5945	100.779	230.888	115.55	113.797	190.793	86.5008	60.1082	78.3006	85.9319	106.252	87.3542	131.268	80.468	79.9581	87.885	77.4577	69.1623	70.1526	221.854	97.9122	94.0108	113.645	108.633	113.888
PC 14:0;0-16:2;0	3.4987	2.13417	0	3.55359	9.0244	2.4168	2.11453	3.67267	0	2.4778	3.11354	3.51809	2.64129	3.2544	5.6398	0	1.37683	1.78144	0	1.95015	1.72085	7.59607	2.139	3.71496	1.51956	2.44373	1.9116
PC 14:0;0-17:0;0	1.1393	1.24089	1.02358	0.629694	1.2055	0.773015	0.689891	1.04967	0.830049	1.05298	1.20044	1.19949	0.737576	0.71162	0.964405	0.746406	0.719265	0.669358	1.28661	1.02356	1.08744	1.11202	0.518773	0.600628	0.756066	0.630968	0.729921
PC 14:0;0-17:1;0	32.9989	26.6053	19.6573	32.1141	65.3049	33.2506	29.468	46.1719	24.0388	24.6932	29.5349	33.0891	32.8462	27.4498	42.2663	21.2709	22.8719	24.5156	33.1248	29.2641	28.0143	68.3551	31.1772	28.6228	29.4493	26.218	29.7029
PC 14:0;0-18:0;0	8.60096	6.93491	5.3871	6.95054	16.061	8.23035	7.82777	13.3033	6.32343	6.34072	7.97818	8.68474	7.99735	6.66045	9.91588	5.93022	6.29599	6.69394	6.9466	7.14561	6.65784	14.9241	6.69646	5.9287	7.65273	7.07312	7.06234
PC 14:0;0-18:1;0	93.8385	76.7726	56.7988	100.794	233.644	114.673	120.919	209.299	98.6146	70.5893	88.0786	97.6422	115.866	97.0394	143.676	93.0461	95.568	101.749	81.113	74.0892	75.9735	223.378	99.7138	90.2607	123.304	114.936	119.994
PC 14:0;0-18:2;0	8.01074	5.52147	4.57454	8.61037	19.5725	9.20982	12.2351	19.4104	8.63557	5.91222	8.0726	8.323	8.79593	9.24355	12.8258	8.66046	7.74083	9.23527	6.33709	5.21168	5.49244	19.8597	8.45478	8.50827	11.5895	9.61236	8.91013
PC 14:0;0-19:1;0	0	0	0.244474	0	0.810965	0	0	0	0	0	0.292349	0.680572	0.586093	0	0.686779	0	0.495271	0.471215	0.376636	0	0.277531	0	0.346218	0	0	0	0
PC 14:0;0-20:0;0	0	0	0	0	0	0	0	0	0	0	0	0	0	0	0	0	0.523534	0	0	0	0	0	0	0	0	0	0
PC 14:0;0-20:1;0	2.948	0	1.93545	3.85006	8.15918	4.0192	5.72136	10.0996	4.39745	2.72989	3.13638	3.0193	7.3262	5.87606	7.83611	6.83793	6.99061	8.20656	2.8217	2.64836	2.87109	8.42704	4.23896	3.59289	6.09276	5.23085	5.16824
PC 14:0;0-20:2;0	0	0.526095	0	1.19654	3.45072	0.978739	2.4659	0	0	0.57997	0.511161	0.489501	2.70441	1.69887	3.61218	2.14371	2.29272	2.58971	0	0	0	3.47672	1.19878	1.07738	2.14738	1.85365	2.816
PC 14:0;0-20:3;0	0.680195	0.56639	0	0.556974	1.11351	0.75186	1.49513	1.19798	0.68612	0	0.835295	0.716313	0.842445	0.982178	0.995054	1.04768	1.10107	0.671247	0	0.577237	0	1.22224	0	0.650753	0.947076	0	1.46187
PC 14:0;0-20:4;0	5.19023	0	2.88603	0	0	0	0	0	0	3.16043	0	0	13.4374	0	0	0	0	0	0	0	0	0	3.08195	0	0	0	0
PC 14:0;0-22:1;0	0	0	0	0	0	0	0	0	0	0	0	0	0	0.304296	0.282466	0	0.347618	0.271502	0	0	0	0.413409	0	0	0	0	0
PC 14:1;0-14:1;0	0	0	0	0	0	2.00567	0	0	0	0	0	0	0	2.50196	2.41802	0	0	0	0	0	0	4.17504	0	2.49407	0	0	0
PC 14:1;0-16:1;0	27.0406	16.7287	20.2012	24.6485	50.6011	26.0368	34.0812	40.6807	22.0343	20.4552	39.2726	33.0943	21.6787	31.4204	30.8551	14.794	12.7928	13.5574	21.2895	17.1214	17.5008	44.0797	23.329	24.8091	22.2833	14.0494	15.2227
PC 14:1;0-17:0;0	0	0	0	32.1141	0	0	0	46.1719	0	0	0	0	0	0	0	0	0	0	0	0	0	68.3551	0	0	0	26.218	0
PC 14:1;0-17:1;0	0.409242	2.95554	0	5.60544	9.46328	0	3.59289	8.80336	0	4.41036	6.47861	6.34701	0	4.98097	0	1.5659	1.18152	1.12606	9.4548	4.1073	0.22875	10.3271	5.60767	4.77219	0	1.64944	2.2342
PC 14:1;0-18:0;0	10.3327	7.18731	5.48021	5.46634	13.9107	5.56555	8.27223	11.6869	0	6.52851	9.20977	10.3012	5.93337	7.25022	8.85008	4.38181	0	4.83784	7.32052	7.70587	7.20744	11.5551	5.68081	5.28591	6.15829	4.85523	4.91239
PC 14:1;0-18:1;0	58.1647	31.4401	33.2808	45.6901	103.608	46.302	133.924	134.613	58.5977	39.2284	69.4749	63.2658	42.7569	67.0415	67.9035	50.8586	44.8003	53.361	32.3058	30.1617	31.2662	76.8083	36.5725	41.2445	72.5592	38.8805	42.4799
PC 14:1;0-18:2;0	0	0	0	0	40.7042	0	0	0	0	0	0	0	0	0	0	0	0	0	0	0	0	29.6452	16.0073	0	0	0	0
PC 14:1;0-20:1;0	0	0	0	0	0	0	0	0	0	0	0	0	1.59943	0	0	1.92211	0	0	0	0	0	0	0.904427	0	0	0	0
PC 14:1;0-20:2;0	0	0	0	0	0	0	0	0	0	0	0	0	0	0	2.22577	0	0	0	0	0	0	0	0	0	0	0	0
PC 15:0;0-15:0;0	0.881212	0.919966	0.69135	0.596616	1.44504	0.310075	0.676373	1.12542	0.205566	0.803357	1.05078	0.994838	0.617573	0.354969	0.427296	0.277827	0.609555	0.23942	0.765038	0.997964	1.0085	1.33465	0.746985	0.531037	0.740356	0.601366	0.549037
PC 15:0;0-16:0;0	9.59561	9.55368	6.15804	10.2877	20.9614	10.7641	7.96698	13.7989	4.68228	7.77037	10.2123	11.9244	10.0668	8.61012	11.7864	6.35361	6.01019	7.18266	11.0747	9.18762	9.29516	19.5734	9.04583	8.13652	9.47972	7.70055	8.31229
PC 15:0;0-16:1;0	32.9989	26.6053	19.6573	32.1141	65.3049	33.2506	29.468	46.1719	24.0388	24.6932	29.5349	33.0891	32.8462	27.4498	42.2663	21.2709	22.8719	24.5156	33.1248	29.2641	28.0143	68.3551	31.1772	28.6228	29.4493	26.218	29.7029
PC 15:0;0-17:0;0	0.425446	0.308554	0.706994	0.456009	0.86609	0	0	0	1.08343	0.630077	0.749803	0.478996	0.94752	0.487992	0.569293	0.318679	0	0.363726	0.539491	0.378447	0.616861	0	0.381331	0	0.292113	0.393997	0.589076
PC 15:0;0-17:1;0	2.65581	2.35803	1.96895	1.42739	2.65054	0	1.33225	2.16542	0	2.00789	2.68547	2.81303	1.55212	1.33433	2.04996	0.951096	1.02599	1.43229	2.39524	1.75781	2.59818	2.79246	0.93657	1.0804	1.19686	1.19151	1.32645
PC 15:0;0-18:1;0	49.3123	39.5608	26.3634	30.0177	65.6477	32.3899	29.5598	46.5469	22.7945	34.9436	44.8947	50.8279	32.7009	28.4046	40.0857	20.5943	20.2135	23.1934	44.4756	38.6222	37.8556	59.6359	27.0073	24.7553	27.8268	24.8848	27.5476
PC 15:0;0-18:2;0	4.00282	6.28246	0	0	0	0	0	0	0	5.84499	0	0	0	0	0	0	0	0	0	0	3.17799	0	3.97274	0	0	0	0
PC 15:0;0-20:1;0	0.970993	0.721477	0.554374	1.03337	2.13908	0	1.55892	0	0	0	1.2061	1.16018	1.3922	1.53594	1.69243	1.20409	1.31437	1.5619	0	0.873192	0.825185	0	1.04078	0	0	0	0
PC 15:0;0-22:1;0	0	0	0	0	0	0	0	0	0	0	0	0	0	0	0	0	0	2.01166	0	0	0	0	0	0	1.35375	0.207577	2.02896
PC 15:1;0-16:0;0	32.9989	26.6053	19.6573	32.1141	65.3049	0	0	0	0	24.6932	29.5349	33.0891	0	0	42.2663	21.2709	0	0	33.1248	29.2641	28.0143	68.3551	0	28.6228	0	0	0
PC 15:1;0-16:1;0	5.23098	0	3.2296	0	0	0	0	0	0	0	0	0	0	0	0	0	0	0	0	0	3.4499	0	0	0	0	0	0
PC 15:1;0-18:1;0	16.963	0	10.6384	0	0	0	0	0	0	0	18.4736	0	0	0	0	12.0034	0	0	16.5404	14.7352	12.907	0	0	0	0	0	0
PC 16:0;0-16:0;0	74.436	66.6075	47.269	89.9781	203.193	99.7268	81.1264	135.264	57.3614	56.0547	70.7788	79.7407	95.1555	81.9542	119.875	60.8661	61.2305	65.1634	71.9425	63.2088	63.5829	190.286	85.0512	81.5045	83.3634	76.712	79.0649
PC 16:0;0-16:1;0	231.983	195.193	136.908	249.942	579.978	287.81	200.863	346.431	165.129	179.894	231.37	247.309	268.692	216.665	328.255	147.961	153.61	162.235	228.921	211.304	207.091	574.784	259.026	236.296	216.527	204.373	217.183
PC 16:0;0-16:2;0	8.69395	6.23021	4.58352	5.79983	15.1533	6.89943	7.39424	11.1917	4.21762	6.05469	10.1893	10.04	7.41566	7.98597	10.7767	4.97759	4.78233	5.36494	6.27472	6.32295	5.74541	12.3596	6.7947	6.15787	6.97425	5.54864	5.78066
PC 16:0;0-17:1;0	38.4319	32.7011	21.4927	29.7583	64.7579	33.3157	29.7906	45.8354	20.3757	28.2496	34.1356	42.8545	35.8932	31.3145	45.0444	22.7894	22.9677	26.4224	34.9106	30.4553	31.361	59.7667	26.8963	24.7809	27.6263	25.5515	26.8645
PC 16:0;0-17:2;0	0	0	0	0	0	0	0	0	0	0	0	0	0	0	0	0	0	0	0	0	0	0	0	0	0	0	0
PC 16:0;0-18:1;0	694.779	584.021	416.964	576.06	1328.76	658.106	586.332	1033.44	430.898	528.819	669.23	748.339	697.896	579.436	818.748	449.008	448.384	513.215	601.289	569.796	555.164	1206.46	534.691	527.318	610.7	568.583	552.614
PC 16:0;0-18:2;0	35.1469	28.3084	20.0766	29.454	65.5773	32.1166	25.585	44.7965	19.8725	26.598	33.8856	36.7252	32.4933	26.7504	39.1035	19.1062	20.1454	21.7755	30.6645	29.2677	28.4971	66.9161	29.5915	26.1411	26.6309	25.2096	25.4845
PC 16:0;0-18:3;0	3.26478	1.97586	1.52809	1.50627	2.68618	0	1.14231	2.67722	2.38978	2.17724	2.94926	3.02317	1.6257	1.50735	1.86851	0	0	1.64562	1.95681	2.15454	1.78651	2.82459	1.52763	0.76178	1.02462	0	0.765471
PC 16:0;0-19:1;0	3.51941	2.91996	2.13943	2.28593	5.24934	2.66479	2.32583	4.11119	1.71556	2.96349	3.97793	4.06937	3.1255	2.5102	4.04035	2.33176	2.73828	3.10443	3.42994	2.86862	2.63607	5.07247	2.4618	1.90835	2.5049	2.18726	2.25372
PC 16:0;0-19:2;0	0	0.721106	0	0	0	0	0	1.45334	0	0.615894	0.456251	0.860431	0	1.03905	0	0.949109	0	0	0	0.618004	0	0	0	0	0	0	0
PC 16:0;0-20:1;0	11.2144	9.5793	6.6227	10.8596	24.4304	12.6318	15.0856	24.4233	10.6719	9.7823	13.4389	13.2468	20.777	16.9152	24.6496	19.2926	21.0955	22.858	9.12482	9.15573	8.55113	23.496	11.1615	10.0155	14.6207	14.1429	13.4148
PC 16:0;0-20:2;0	4.97803	3.87724	3.30255	7.09104	14.7217	8.68039	10.2123	15.9715	7.79877	3.87207	5.37025	5.86456	11.8959	10.4922	14.093	10.0556	10.4356	11.1634	4.17437	4.40993	4.2465	17.9149	7.43566	7.18589	10.4596	9.58544	10.8166
PC 16:0;0-20:3;0	6.29229	4.48215	3.40649	4.30825	9.82784	4.79609	5.2594	8.39885	3.50333	4.05691	6.17843	6.52838	4.67286	5.26226	6.68197	3.4729	3.51396	4.33484	5.23083	4.4905	4.7072	9.0322	3.80224	3.90275	4.60256	4.02747	4.11123
PC 16:0;0-20:4;0	4.53068	3.97624	2.62985	2.56525	5.60968	1.49601	2.98454	4.55728	0	3.50544	4.64887	4.82965	2.27323	2.28888	3.7353	2.27659	2.19012	2.54705	3.87928	3.74132	3.69413	5.35237	2.17116	1.48173	3.46479	2.51305	1.80491
PC 16:0;0-20:5;0	0	2.63425	0	0	0	0	0	0	0	0	4.64177	0	0	0	0	0	0	3.95872	0	2.7015	2.37677	0	0	0	0	0	0
PC 16:0;0-20:6;0	0	0	0	0	13.0064	0	0	0	0	0	0	0	5.80909	0	0	0	0	4.9834	0	5.28646	0	0	0	0	0	0	0
PC 16:0;0-21:1;0	0	0	0	0	0	0	0	0	0	0	0	0	0	0	0	0	0	0	0	0	0	1.83233	0	0	0	0	0
PC 16:0;0-21:2;0	0	0	0	0	0	0	0	0	0	0	0	0	0	0	0	0	0	0	0	0	0	0	0	0	0	0	0
PC 16:0;0-22:1;0	1.14499	0.971089	0.72417	1.36102	5.7561	1.41062	1.19443	2.3138	0	1.05246	1.66821	1.45958	1.38745	1.36425	1.8677	3.12901	0.710748	0.975386	0	1.00579	0.69563	5.31703	1.16222	2.35011	1.19454	1.23088	1.02644
PC 16:0;0-22:2;0	0	0	0	0	1.35468	0	0.556737	0	1.16804	0	0.579932	0	0	0.855008	0	0	0.670708	0.637832	0	0	0	0	0	0	0.54559	0.521465	0.84256
PC 16:0;0-22:3;0	0	0	0	0	1.10154	0	0	1.06886	0	0	0	0.516486	0.59452	0.584347	0	0	0.423887	0.486306	0	0	0	0	0	0	0	0	0
PC 16:0;0-22:4;0	0	0.800229	0	0	0	0	0	0	0	0	0	1.14736	0	0.476347	0	0	0	0	0	0	0	0.991078	0	0	0	0	0
PC 16:0;0-22:5;0	3.2219	2.45889	2.10653	0	4.36153	0	0	0	0	2.27534	3.38961	4.00427	2.35116	1.8729	0	0	1.82266	0	3.18852	2.50645	2.52309	2.7672	1.50153	0	2.20837	0	0
PC 16:0;0-24:1;0	0	0	0	1.46198	4.20115	0	1.23697	3.04833	0	0	0	0	0	0	0	0	0	0	0	1.76323	0	4.39304	1.91437	0	0	0	0
PC 16:1;0-16:1;0	92.6905	63.2016	52.7225	122.673	285.046	135	138.002	207.644	92.2659	70.4624	111.273	108.209	126.842	123.952	170.138	80.4379	81.1492	88.536	77.7594	75.2338	74.3918	276.769	128.037	121.542	127.524	101.273	106.235
PC 16:1;0-16:2;0	49.6279	28.0467	31.9348	52.2568	73.4626	53.8128	129.186	143.372	0	33.7844	57.6268	55.1288	51.4181	76.8295	80.9557	56.6444	51.9318	58.1884	26.1494	26.5711	28.1607	60.766	29.0182	50.6827	82.2382	52.106	52.7395
PC 16:1;0-17:0;0	5.19203	4.03238	2.76043	3.73719	8.34795	4.321	3.42445	4.77797	2.86958	3.93737	4.50862	5.33596	4.1665	3.90067	5.15289	2.527	2.5549	3.12023	4.92065	4.7451	4.24122	7.63065	3.67904	3.57984	3.19842	3.00923	3.56602
PC 16:1;0-17:1;0	15.3697	22.6482	9.57304	33.7058	76.2024	38.8428	36.0131	58.684	25.9576	21.5829	17.912	39.5708	41.6626	35.117	51.9341	14.1455	27.6554	30.5644	17.2578	15.1062	13.4166	75.2729	29.313	31.657	34.2821	30.1485	35.4023
PC 16:1;0-18:0;0	29.1027	24.9332	18.4126	30.6202	73.2337	34.962	32.081	0	25.1577	23.8261	29.1167	31.3133	0	0	46.2804	24.6192	24.6331	0	26.6358	25.0777	25.2483	69.002	29.6731	0	0	0	31.2362
PC 16:1;0-18:1;0	295.927	240.072	164.611	342.395	812.241	396.47	360.584	607.692	275.875	233.658	295.778	332.13	425.554	353.823	529.008	290.78	299.59	327.088	261.105	248.39	246.738	809.781	353.051	319.037	381.712	353.026	365.193
PC 16:1;0-18:2;0	16.5139	13.4018	9.32771	22.6384	55.6033	25.0591	31.8048	45.8036	19.9578	13.1542	20.2234	18.4468	29.4605	29.3951	38.4051	24.5878	25.3586	28.7242	13.3002	12.6386	13.2962	54.9303	25.5031	24.0717	28.8144	24.4618	23.9263
PC 16:1;0-18:3;0	9.84765	0	6.52136	11.1023	0	0	0	31.7281	0	7.2452	18.4431	0	0	0	0	0	0	17.4539	0	0	8.94195	21.2349	7.64907	0	0	0	0
PC 16:1;0-19:1;0	2.47715	2.11945	1.69216	2.95441	5.07623	0	2.36211	3.91796	2.09323	2.11816	3.10797	2.7684	3.69623	2.6249	4.20864	2.6473	2.60889	2.53612	2.36371	2.1002	1.80849	5.15069	2.61226	2.00734	2.71687	2.41453	2.40572
PC 16:1;0-19:2;0	0	0	0	0	0	0	0	0	0	0	0	0.698611	0	0	0	0	0	0	0	0	0	0	0	0	0	0	0
PC 16:1;0-20:0;0	0	0	0	0.950773	0	0	0	0	0	0.717799	0	0	0	0	0	0	0	0	0	0	0	0	0	0	0	0	0
PC 16:1;0-20:1;0	10.5718	8.83562	6.37638	14.6218	33.34	14.8537	17.872	29.7238	14.3557	9.76053	12.6834	14.246	26.9663	21.5171	33.5917	22.1112	23.2885	25.6293	8.62795	9.80808	8.50098	35.2137	14.5557	13.8072	19.4976	17.5622	19.2266
PC 16:1;0-20:2;0	2.27396	1.79365	1.46473	6.46071	14.3435	7.89034	10.6004	16.6805	6.83977	2.52147	3.09438	3.38572	10.9953	9.58287	12.7078	8.70571	9.12226	10.3068	2.72449	2.18455	2.40364	16.4127	7.16691	7.07338	9.93174	9.18231	9.22645
PC 16:1;0-20:3;0	2.80283	1.93789	1.29881	2.68545	6.45815	3.79773	4.48697	5.41847	1.82906	1.49965	2.60329	2.47287	3.68334	3.63508	4.75859	3.05109	2.99921	3.19696	1.804	1.88522	1.80353	6.62052	2.91636	2.8854	3.97538	2.91155	3.09102
PC 16:1;0-20:4;0	7.89095	2.77145	4.32903	5.31012	11.0414	0	8.0438	11.2652	0	5.83064	4.27443	7.99213	5.68512	6.74414	7.88001	5.16649	0	1.9017	5.11711	3.06939	2.78978	8.87396	4.33635	0	6.59936	4.32027	4.62612
PC 16:1;0-22:1;0	0	0	0	1.26473	2.74966	0	1.44328	2.46862	0	0.774828	0	1.45834	1.50248	0	1.91664	1.07092	0.93617	1.42054	0	0.892194	0.906981	0	0	1.22089	1.23206	1.02074	0
PC 16:1;0-22:2;0	0	0	0	0	0	0	0	0	0	0	0	0	0	0	0	0	0	0	0	0	0	1.54086	0	0	0.804678	0	0
PC 16:1;0-22:5;0	0	0	0	0	0	0	0	0	0	0.531147	0	0.476235	0	0	0	0	0	0	0	0.949092	0	0	0	0	0	0	0
PC 16:1;0-24:1;0	0	0	0	0	0	0.658068	0	0.958224	0	0	0	0	0	0	0	0	0	0	0	0	0	1.33576	0	0	0	0	0
PC 16:2;0-17:1;0	4.69244	0	0	0	6.83233	0	0	0	0	0	0	5.10222	0	0	0	0	0	0	0	0	3.75628	0	0	0	0	0	0
PC 16:2;0-18:0;0	0	0	0.793169	0	2.55335	0	1.96531	0	0	0	1.57831	1.96057	0	0	1.74524	0	0	0	1.2545	0	0	2.15241	0	0	1.83666	1.11215	1.21097
PC 16:2;0-18:1;0	12.8632	8.58413	8.00695	13.4141	29.6517	15.0477	28.3893	33.9935	14.7776	9.6318	13.6272	14.3761	17.9754	22.4648	27.2218	25.8792	25.1796	26.1337	8.05375	8.01069	7.68132	21.908	11.0987	10.9437	20.1806	14.015	13.7655
PC 16:2;0-18:2;0	0	0	0	0	0	0	0	0	0	0	0	0	0	0	0	0	0	0	0	0	0	0	0	10.8738	0	0	0
PC 17:0;0-17:1;0	0.774478	0.544556	0.830636	0	1.07337	0	0.48972	0	0.696718	0.528535	0.679656	0.887153	0.769388	0.709122	0.607532	0	0	0	1.24697	0.579636	0.697172	0	0.498788	0	0	0	0
PC 17:0;0-18:1;0	19.1006	13.6041	10.2906	10.9716	24.7238	13.2335	12.3343	21.2135	9.38874	14.6802	17.072	19.1671	13.0068	11.5779	16.1496	10.0435	10.9662	12.0363	15.029	14.0546	13.2127	24.0112	11.555	9.77028	11.95	11.7063	12.1776
PC 17:0;0-18:2;0	1.90095	1.75687	1.24143	0	0	0	1.0736	0	0.550469	1.49217	0	2.31688	0	0	0	0	0	0	0	1.65635	0	2.13468	0	0	0	0	0
PC 17:0;0-20:1;0	0	0	1.3884	0.810026	0	0	0	0	1.73153	1.69927	0	0	2.32882	0	0	1.03427	0.956152	0	0	0	0	0	0	0	0	0	0
PC 17:0;0-20:3;0	0	0	0	0	0	0	0	0	0	0	0	0	0	0	0	0	0	0	0	0	0	0	0	0	0	0	0
PC 17:0;0-20:4;0	0	0	0	0	0	0	0	0	0	0	0	0	0	1.63982	0	0	0	0	1.25968	0	0	0	0	0	0	0	0
PC 17:0;0-20:6;0	1.41847	0	0	0	0	0	0	0	0	0	0	0	0	0	0	0	0	0	0	0	0	0	0	0	0	0	0
PC 17:1;0-17:1;0	1.78312	1.17183	0.851434	0.7786	2.42886	0.610698	0.728109	1.51262	0.563302	1.2952	1.34255	2.01171	1.10252	1.11051	1.05799	0.851828	0.719108	0.928212	1.31114	1.57247	1.32127	2.14882	0.712824	0.724047	1.10249	0.746463	0.855304
PC 17:1;0-18:0;0	2.62335	1.9186	1.50481	1.63383	3.80169	1.88341	1.97764	3.63746	1.06181	2.3001	2.56925	2.693	2.04987	1.65146	2.43661	1.70017	1.47495	1.75548	2.1031	2.15662	2.10209	0	0	0	1.78854	1.66387	1.66098
PC 17:1;0-18:1;0	66.3761	48.8702	34.5767	45.595	99.185	50.8333	49.5251	78.9201	35.8638	44.4059	57.0235	65.0056	57.7706	47.3844	70.1418	43.2525	44.489	50.5227	54.915	46.8389	47.9104	91.1767	42.3016	35.546	51.0209	44.1809	49.1637
PC 17:1;0-18:2;0	7.49313	6.00725	3.95562	5.37258	11.9213	5.26712	6.76911	9.93637	0	5.01069	6.777	7.16283	0	0	9.32471	5.04788	5.45555	6.19833	5.5398	5.89255	5.35229	10.5246	4.89386	0	0	5.25927	5.95316
PC 17:1;0-19:1;0	0	0	0	0	0	0	0	0	0	0	0	0	0	0	0	0	0	0	0	0.347101	0	0	0	0	0	0	0
PC 17:1;0-20:1;0	1.5244	0.969284	0.680132	1.34765	3.01663	1.41222	1.63455	2.50499	0	1.10645	2.18335	2.03416	2.17425	1.99454	3.6514	2.23105	2.1111	2.42341	1.48077	1.08678	0.991562	2.648	1.06185	0.951466	1.74313	1.371	1.59461
PC 17:1;0-20:2;0	0	0	0	0	0	0	0	0	0	0	0	0	0	0	1.542	0	0	1.66608	0	0	0	0	0	0	0	0	0
PC 17:1;0-22:4;0	0	0	0	0	0	0	0	0	0	0	0	0	0	0	0	0	0	0	0	0	0	0	0	0	0	0	0
PC 17:1;0-22:5;0	2.59359	0	0	0	0	0	1.20604	0	0	0	0	0	1.48963	0	0	0	0	0	0	1.10595	1.36952	2.35435	1.10147	0	1.32606	1.44027	0
PC 17:2;0-18:1;0	0	0	0	0	0	0	0	0	0	0	0	0	0	0	0	0	0	0	0	0	0	0	0	0	0	0	0
PC 18:0;0-18:1;0	68.4355	56.6591	39.8624	59.7602	144.413	71.7901	90.1575	142.844	62.0451	52.9418	67.7543	74.4353	79.6552	66.2947	95.4985	73.0944	71.7666	82.2723	57.2606	56.4144	54.0126	132.259	53.9686	50.0305	82.8624	76.7769	73.2534
PC 18:0;0-18:2;0	11.1983	8.58775	6.60551	6.33799	14.4758	0	6.98348	12.0737	0	8.79937	10.3969	11.4378	8.42118	6.39397	10.2688	6.93604	6.28408	7.68199	9.20436	8.53879	8.96464	15.359	6.31761	0	8.47533	7.36228	7.59581
PC 18:0;0-18:3;0	0	0.377184	0	0	0	0	0	0	0	0	0.693126	0	0	0	0.560307	0	0	0	0	0	0	0	0	0	0	0	0
PC 18:0;0-19:1;0	3.53907	2.28961	0	0.863304	3.08902	0	0	0	0	0	0	3.04327	0	1.82257	2.25496	0.904128	0.877475	0	2.23151	2.14585	2.04913	0.986897	0	0	1.10456	0.159122	0
PC 18:0;0-20:1;0	1.23436	1.81308	1.30152	1.73584	0	1.43151	1.36544	2.47407	0	1.54615	2.25812	1.54139	1.89515	2.2386	2.34584	0	0	2.09551	2.52833	1.84838	0.769545	0	1.59071	0	1.62918	1.57654	1.70071
PC 18:0;0-20:2;0	1.22377	1.38405	1.01629	1.75035	4.69598	2.12908	3.66694	5.2257	2.47621	1.2049	1.5317	1.68302	0	2.94423	3.66733	3.61711	3.64852	4.48911	1.09883	1.11049	0.946764	5.67616	2.16712	2.3994	3.91265	3.75178	4.07506
PC 18:0;0-20:3;0	3.07362	1.90442	1.68303	1.88482	5.3982	2.53011	4.89201	5.25369	2.623	2.19436	2.69599	2.68936	2.40189	2.17304	3.73923	2.86362	2.7093	2.9788	2.12931	1.57619	2.10272	6.0115	2.79207	2.18223	4.61901	3.69086	3.83324
PC 18:0;0-20:4;0	1.87447	0.955483	0.847882	0.684768	2.17633	0	0	0	0.859326	1.58153	2.22098	2.07104	0.888667	0.974902	0.896192	0.820713	0.565204	0.667511	1.42234	1.80337	1.65243	1.99237	0.372992	0	1.01016	0.766647	0
PC 18:0;0-22:1;0	3.42211	0	0	0	0	0	0	0	0	0	0	0	0	0	0	0	0	0	0	0	0	0	0	0	0	0	0
PC 18:0;0-22:5;0	0.661967	1.15626	0	0	0	0	0	0	0	0	2.27901	0	0	0	2.56214	0	0	0	0	1.83113	2.29962	0	0	0	0	0	0
PC 18:0;0-24:1;0	0	0	0	0	0	0	0	0	0	0	0	0	0	0	0	0	0	0	0	0	0	0	1.31961	0	0	0	0
PC 18:1;0-18:1;0	469.78	365.377	269.459	398.071	924.201	470.088	480.56	803.182	359.692	336.415	424.478	498.358	504.998	431.483	634.733	429.737	427.691	475.269	365.401	340.441	347.833	829.33	377.059	342.128	491.593	445.874	456.529
PC 18:1;0-18:2;0	54.3268	38.7137	29.679	42.469	99.1072	49.2078	66.6699	93.3802	41.4038	39.1288	53.4066	56.9248	56.5125	54.1557	73.9905	51.6064	50.1314	55.299	39.6995	36.8065	40.1313	97.3378	40.8684	36.8412	60.5721	51.2034	49.7509
PC 18:1;0-18:3;0	5.88014	3.61814	2.90668	3.16928	7.63629	3.92782	5.94428	8.20745	7.00891	3.9517	5.3245	5.0496	3.97235	3.61242	4.6909	3.5428	3.8494	4.17615	3.66094	3.87545	3.48427	6.94529	2.67	2.86597	3.78672	2.70376	3.58168
PC 18:1;0-19:0;0	0	0	0	0	0	0	0	0	0	0	0	0	0	0	0	0	0	0	0	0	0	0	0	0	0	1.61124	0
PC 18:1;0-19:1;0	10.5111	8.92432	6.4245	7.18794	15.2545	7.54761	8.14223	13.0967	7.17602	8.12425	9.93629	11.7735	10.0761	9.31854	12.8024	8.47941	8.18424	9.75485	8.43411	7.90502	8.08864	14.7024	6.9798	5.46997	8.35875	6.89585	7.50425
PC 18:1;0-19:2;0	3.22791	2.18233	0	0	5.20357	0	3.97848	4.91083	0	0	3.12156	3.87909	3.16659	0	3.35319	0	0	2.11245	2.69485	2.69903	2.06637	5.71138	2.45435	0	3.9115	2.72724	0
PC 18:1;0-20:0;0	2.48386	0	0	0	0	0	0	0	0	0	0	0	0	0	0	0	1.69171	0	0	0	1.21925	0	0	0	0	0	0
PC 18:1;0-20:1;0	31.0465	21.7027	17.0101	27.3416	60.1069	31.8617	38.5827	62.6297	26.6459	21.8191	31.151	33.2695	47.693	39.4324	55.7456	45.4319	45.901	49.7557	23.558	21.4877	21.4893	58.7509	26.0687	23.2454	34.989	30.8127	33.2735
PC 18:1;0-20:2;0	10.9004	7.41802	5.81265	15.7481	34.6837	17.2157	34.3783	44.9013	20.519	6.77897	10.0286	10.6053	18.6799	17.3756	26.0578	19.372	20.3398	21.9858	7.66444	7.91147	7.8833	31.415	13.8057	14.5719	27.986	23.243	23.4585
PC 18:1;0-20:3;0	9.95017	6.89314	5.9844	6.73636	17.0315	9.14218	11.3611	18.7073	6.94836	6.83197	8.22805	8.85298	9.04901	6.87574	13.0312	7.01229	7.78705	8.01164	8.2165	7.66357	7.45444	15.6708	6.72858	6.93016	10.2021	9.05862	9.86698
PC 18:1;0-20:4;0	8.36217	7.58323	5.26142	5.41568	10.3718	0	7.07907	10.5697	4.33972	6.66053	7.92744	8.22008	5.52243	4.31462	9.0531	5.76918	3.38894	5.56875	6.20879	7.2616	6.45062	8.70311	3.37674	5.04193	4.71807	5.53472	5.56012
PC 18:1;0-20:5;0	3.98384	0	0	0	0	0	0	0	0	2.68945	0	2.84964	0	0	0	0	0	0	3.71467	3.11359	0	0	0	0	0	0	0
PC 18:1;0-22:1;0	5.12237	3.11203	2.11307	3.63518	6.97027	3.10221	3.37731	4.9512	2.53163	2.72336	3.04139	4.084	3.73354	2.21561	3.90452	2.67374	2.95808	3.11117	3.39176	2.75699	3.09153	4.92842	3.48545	3.07076	3.61345	3.30532	0
PC 18:1;0-22:2;0	0	0	0	2.41955	5.35155	0	0	0	0	0	0	0	1.44503	0	2.8623	1.99373	1.20735	1.61808	0	1.079	0	5.56862	2.28903	2.53356	0	2.75891	0
PC 18:1;0-22:3;0	0	1.21346	0	0	4.10938	0	2.77871	3.58302	0	0	0	0	1.65683	0	0	1.54479	1.67858	2.03873	0	0	1.24977	0	0	0	2.13377	1.7962	2.00382
PC 18:1;0-22:4;0	1.92644	0	0	0	0	0	0	0	0	0	0	2.81604	0	0	0	0	0	1.90013	0	0	0	2.53605	0	0	0	0	0
PC 18:1;0-22:5;0	4.23582	3.40167	2.41665	1.89321	4.8427	2.07419	2.20854	3.83391	0	2.76101	4.02893	3.87687	2.38978	2.06018	2.63879	1.67387	0	2.11817	3.31386	3.28763	2.80705	4.44047	0	0	2.64409	2.11065	0
PC 18:1;0-24:0;0	0	0	0	0	0	0	0	0	0	0	0	0	0	0	0	0	0	0	0	0	1.35073	0	0.850808	0	0	0	0
PC 18:1;0-24:1;0	4.22818	2.11652	1.75856	2.43081	6.18003	0	3.02212	4.83411	0	0	0	2.2418	0	0	2.27251	0	0	0	1.9786	2.20451	2.06299	4.86153	2.56702	1.97905	2.64067	1.99875	2.53566
PC 18:2;0-18:2;0	1.76279	1.46196	0.983593	1.36308	3.07653	1.79351	2.20107	3.50689	0.562551	1.51159	1.7677	1.35051	1.99127	1.94991	2.86353	1.69839	1.47419	1.64658	1.34011	1.24213	1.17878	3.49157	1.30831	1.60895	1.86184	1.37127	1.77482
PC 18:2;0-20:1;0	2.50248	1.73974	1.6131	1.82934	4.86265	2.23018	2.52258	5.01018	2.01483	1.76069	2.76518	2.82483	2.43835	2.14385	3.67671	2.24076	2.49144	3.04098	1.84056	2.1039	1.92494	4.38825	1.73534	1.97244	1.97346	2.65452	1.70355
PC 18:2;0-20:2;0	0	0	0	0.518729	0	0	1.60471	0	0	0.465144	0	0	1.25006	1.15231	1.43981	1.13463	0.65338	1.60692	0	0	0	1.82582	0.461408	0.671751	0.81362	0	0
PC 18:2;0-20:3;0	0	0	0	0	0	0	0	0	0	0	0	0	0	0	0	0	0	0	0	0	0	0.955772	0	0	0	0	0
PC 18:2;0-20:4;0	0	0	0	0	0	0	0	0	0	0	0	0.443247	0	0	0	0	0	0	0	0	0	0	0	0	0	0	0
PC 20:1;0-20:1;0	0	0	0	0	0	0	0	0	0	0	0	0.134848	0.197683	0.180089	0.219185	0.242522	0.151242	0.245186	0	0	0	0.246564	0	0	0	0	3.61396
PC 20:1;0-20:2;0	0	0	0	0	0	0	0	0	0	0	0	0	0	0	0	0	0.58064	0.57076	0	0	0	0	0	0	0	0	0
PC 20:1;0-20:3;0	0	0	0	0	0	0	0	0	0	0	0	0	0	0	0	0	0	0	0	0	0	0	0	0	0	0	0
PC 20:1;0-20:4;0	0	1.05374	0	0	0	0	0	0	0	0	0	0	0	0	0	0	0	0	0	0	0	0	0	0	0	0	0
PC 20:2;0-20:2;0	0	0	0	0	0	0	0	0	0	0	0	0	0	0	0	0	0	0.227621	0	0	0	0	0	0	0	0	0
PC O- 16:0;0-16:0;0	18.6732	16.4669	12.4831	44.6995	102.719	47.9328	48.6296	80.6816	35.388	14.1437	17.9167	21.0694	40.4241	32.0253	49.7412	25.3436	24.724	28.5431	18.8592	16.8698	17.171	103.351	43.0941	41.236	43.7967	42.6445	44.6486
PC O- 16:0;0-16:1;0	16.6856	13.195	10.1101	23.8888	56.4927	29.0819	28.6098	49.0356	24.2466	12.3533	16.4569	16.6509	24.5667	19.2587	30.0934	17.6479	17.1153	18.7083	15.6964	14.742	14.3159	62.4034	25.3199	21.9677	29.4876	26.2417	30.8202
PC O- 16:0;0-16:2;0	0.561624	0.3429	0.143785	0.454736	1.13441	0.284057	0.470211	0.940019	0.180891	0.27095	0.32779	0.424189	0.422915	0.343595	0.575034	0.355786	0.373441	0.44942	0.153903	0.386718	0.363381	0.978725	0.454381	0.352727	0.634281	0.560175	0.511046
PC O- 16:0;0-17:0;0	0	0	0	0	0	0	0.00473436	0	0	0	0	0	0	0	0	0	0	0	0	0	0	0	0	0	0	0	0
PC O- 16:0;0-17:1;0	0.0672848	0.053127	0.0507177	0.0373205	0.0678312	0.0496422	0.048113	0.0734772	0.0532312	0.0535165	0.0617965	0.0743181	0.0418463	0.0354181	0.0598767	0.0308493	0.0322988	0.0452035	0.0645239	0.0487019	0.0648706	0.070824	0.019037	0.0225311	0.0379468	0.0387709	0.0433471
PC O- 16:0;0-18:1;0	30.5597	24.8385	18.2285	32.3297	74.2195	36.2492	43.7598	72.4647	35.3968	23.9327	30.6392	31.3893	39.9058	30.9051	45.5934	29.7951	28.429	32.7319	27.106	25.0126	24.2096	78.0902	30.0202	27.4147	41.5939	36.2131	40.417
PC O- 16:0;0-18:2;0	2.18856	1.8892	1.38299	1.40422	3.36644	1.84789	1.79153	3.61183	1.2425	1.72951	1.9978	2.52439	1.73974	1.42287	1.917	1.38007	1.22547	1.51651	1.91658	1.75252	1.69308	3.88052	1.32439	1.26894	1.99048	1.79591	1.9561
PC O- 16:0;0-18:3;0	0	0.0452192	0	0.0563887	0	0	0	0	0	0	0	0	0	0	0	0	0	0	0.0574245	0	0	0.0746239	0	0	0	0	0
PC O- 16:0;0-19:2;0	0	0	0	0	0	0	0	0	0	0	0	0.00179891	0	0	0	0	0	0	0	0	0	0	0	0	0	0	0
PC O- 16:0;0-20:1;0	0.169726	0.141836	0.114343	0.316507	0.569259	0.345613	0.497958	0.651418	0.334525	0.167745	0.262807	0.201799	0.54878	0.545886	0.532119	0.446378	0.41484	0.539461	0.211458	0.159129	0.195718	0.898299	0.321961	0.266588	0.339491	0.325122	0.414577
PC O- 16:0;0-20:2;0	0.180958	0.035202	0.113766	0.307517	0.619577	0.445542	0.432906	0.927583	0.418416	0.167312	0.103137	0.0799147	0.379636	0.285866	0.476388	0.447648	0.490113	0.547108	0.0847034	0.145646	0.150227	0.70964	0.336769	0.241516	0.652208	0.479001	0.600187
PC O- 16:0;0-20:3;0	0.707807	0.605953	0.408768	0.658432	1.14142	0.751975	0.856291	1.44383	0.627442	0.520782	0.727623	0.72366	0.838994	0.724951	1.09284	0.912931	0.701314	1.01872	0.623434	0.4526	0.612776	1.87425	0.612378	0.406307	1.25005	0.968551	1.18764
PC O- 16:0;0-20:4;0	1.97857	1.30243	1.15473	1.56501	2.47203	1.8537	1.49199	2.33345	1.0509	2.13654	1.93931	2.4743	1.4145	0.767189	1.00235	1.07534	1.45687	1.25742	1.99355	1.60458	1.58741	2.49927	1.38693	0.872703	1.56322	0.67551	1.61462
PC O- 16:0;0-20:5;0	0	0	0	0	0	0	0	0	0	0.51586	0.512391	0	0	0	0	0	0	0	0	0	0	0	0	0	0	0	0
PC O- 16:0;0-22:1;0	0	0	0	0	0	0	0	1.13324	0	0	0	0	0.510591	0	0	0	0	0.383626	0	0	0	1.11246	0	0	0	0	0.289243
PC O- 16:0;0-22:2;0	0	0	0	0	0	0	0	0	0	0	0	0	0.165306	0	0	0.11219	0.133026	0.0826123	0	0	0	0	0	0	0.121341	0.147105	0.242294
PC O- 16:0;0-22:3;0	0	0	0	0	0	0	0.443417	0.33297	0	0	0	0	0	0	0.160791	0.148387	0.324617	0.262339	0	0	0	0.339928	0	0	0.330953	0.30097	0.54491
PC O- 16:0;0-22:4;0	0.23541	0.111523	0	0	0	0	0	0	0	0	0	0.186747	0	0	0	0	0	0	0.323245	0	0	0.394173	0	0	0.175564	0	0
PC O- 16:0;0-22:5;0	0.778237	0	0.59734	0.694498	1.5655	0	0.824844	0.955569	0.742367	0.698185	0	0.720855	0.564583	0.992664	0.853839	0.476178	0.377817	0.451999	0.743603	0.662518	0.585064	1.29814	0.558551	0	0.565332	0	1.02905
PC O- 16:0;0-22:6;0	0	0	0	0	0	0	0	0	0	0	0	0	0	0	0	0	0	0	0	0.345126	0	0	0	0	0	0	0
PC O- 16:1;0-16:0;0	8.01933	6.3492	4.73432	8.83362	19.4949	9.57534	9.55231	14.8161	8.58282	5.57701	7.60661	8.36411	9.82179	7.78776	11.8686	6.47803	6.47339	7.28781	7.05673	6.90839	6.83664	20.552	8.86378	7.69662	10.2348	8.51591	9.87673
PC O- 16:1;0-16:1;0	4.51696	3.67681	2.58079	4.34888	10.3034	5.50713	6.5696	9.32626	3.94646	3.27608	3.94464	4.67319	4.837	3.57547	5.70188	3.84297	3.81274	4.16726	3.49787	3.27991	3.34705	10.5836	4.70456	4.13561	7.13512	6.20672	5.8773
PC O- 16:1;0-16:2;0	0	0	0	0	0.692186	0	0	0	0	0	0	0.380761	0	0	0.393726	0	0	0	0	0.28642	0	0	0	0	0	0	0
PC O- 16:1;0-17:0;0	0.0427603	0.0256093	0.0318246	0.0245676	0.0324537	0.0172196	0.036346	0.0252127	0.0317565	0.0365824	0.0242645	0.0371961	0.0278652	0.0143803	0.0154615	0.0407825	0.0341627	0.0413052	0.030007	0.0290526	0.0291006	0.0339587	0.0208968	0.0222198	0.0276505	0.0297625	0.042675
PC O- 16:1;0-17:1;0	0.0614496	0.0258992	0.0116518	0	0.0164365	0.00802451	0.0110463	0.0241703	0.0197494	0.0129272	0.0173614	0.039115	0.00701559	0.00859133	0.0148423	0.0130206	0.0101105	0.0190906	0.0145285	0.0179824	0.0166145	0.0143225	0	0.004464	0.0112758	0	0.02022
PC O- 16:1;0-18:0;0	0.595533	0	0	0	0	0.612731	0.651426	1.02453	0	0	0.527038	0	0	0.208151	0.758342	0	0.630366	0	0.559798	0.483449	0.370394	0	0	0	0.713032	0	0
PC O- 16:1;0-18:1;0	9.40094	7.25837	5.07884	8.41152	19.9544	9.62432	12.7633	21.5177	13.683	6.79533	8.47667	9.5552	9.92772	8.31729	12.672	8.98149	9.05729	11.0938	7.23874	7.13663	7.01597	19.9274	7.99497	7.4364	13.6451	12.4726	13.8647
PC O- 16:1;0-18:2;0	0.620176	0.343117	0.313358	0.553789	1.07584	0.543513	0.521495	0.953139	0.147745	0.373045	0.604257	0.564123	0.625562	0.478523	0.697743	0.406955	0.355474	0.580828	0.466232	0.564633	0.492463	1.05172	0.438789	0.372503	0.733232	0.758367	0.658294
PC O- 16:1;0-20:1;0	0.0564135	0.0522362	0.0616309	0.211621	0.332391	0.272436	0.414063	0.461681	0.164385	0.0632397	0.0797362	0.145398	0.346229	0.227434	0.324739	0.424366	0.317989	0.467689	0.162782	0.054233	0.0865061	0.515186	0.161546	0.158985	0.453095	0.279968	0.347611
PC O- 16:1;0-20:2;0	0.10801	0.0862583	0	0.131584	0.51957	0.24928	0.180293	0.233306	0.297937	0	0.133758	0	0.321346	0.179943	0.205174	0.420176	0.33386	0.425044	0.0667836	0.0649743	0.0778216	0.608007	0.095414	0.224747	0.47058	0.570698	0.658249
PC O- 16:1;0-20:3;0	1.05318	1.05598	0.716046	0.536832	1.96651	0	1.25762	2.28799	1.02761	0.629213	1.2841	0.52477	1.23594	0.91656	1.76691	0.654627	0.606524	1.19216	0.512217	0.616425	1.03093	2.13467	0.372095	0	2.17887	1.63463	1.61665
PC O- 16:1;0-20:4;0	2.25346	1.65844	1.29842	0	1.77899	0	2.10342	3.25902	0	1.86563	2.10006	2.86643	0	1.29027	0	0	0	1.56497	0	2.38063	2.43011	4.01143	1.1897	0	1.72726	1.30327	1.69746
PC O- 16:1;0-22:1;0	0	0	0	0	0	0	0.115128	0	0	0	0	0	0	0	0	0	0	0	0	0	0	0	0	0	0	0	0
PC O- 16:1;0-22:2;0	0	0	0	0	0	0	0	0.205812	0	0	0	0	0	0	0	0	0	0	0	0	0	0	0	0	0	0	0.125621
PC O- 16:1;0-22:3;0	0	0	0	0	0	0	0	0	0	0	0	0	0	0	0	0	0	0	0	0	0	0	0	0	0.248647	0	0.28097
PC O- 16:1;0-22:5;0	0.871285	0	0	0	0	0	0.653718	0	0	0.314364	0	0	0	0.268311	0	0	0	0.241155	0	0	0	0	0	0	0	0.698535	0
PC O- 16:2;0-16:0;0	0.44712	0.419576	0.226306	0.336628	0.647772	0.252974	0.189383	0.832116	1.2522	0.168561	0.413712	0.502471	0.288057	0.29536	0.46384	0.167393	0.210693	0.249744	0.437063	0.329083	0.325372	0.595909	0.313074	0.291251	0.282788	0.222097	0.18902
PC O- 16:2;0-16:1;0	2.3835	2.12706	1.55551	2.41706	6.56628	2.50589	3.29639	5.11065	3.0351	1.90021	2.36971	1.69812	2.48121	2.56922	2.47655	2.15105	2.31776	2.69421	1.96115	1.47522	1.85644	3.69641	1.84231	2.37708	3.01028	2.79785	2.57898
PC O- 16:2;0-18:0;0	0.713659	0.392038	0.323568	0.257936	0.781968	0.185007	0.85618	0.982744	1.0444	0.363607	0.616585	0.648065	0.348354	0.506579	0.581523	0.442589	0.306048	0.386305	0.429043	0.378622	0.2368	0.542326	0.296205	0.440558	0.547733	0.465403	0.422208
PC O- 16:2;0-18:1;0	1.87792	1.07384	0.893347	1.38349	3.17733	1.62741	2.04021	3.03389	2.57544	1.09414	1.5178	1.46687	1.82087	1.35602	2.27793	1.51927	1.51159	2.07959	1.26007	1.44521	1.1426	2.789	1.12228	1.62768	2.02172	2.03339	1.98666
PC O- 16:2;0-18:2;0	0	0	0	0	3.48316	0	1.34647	2.29192	0	0.998149	1.76831	1.30188	0	0	1.936	0	0	1.01457	0	1.38725	1.2907	2.43794	0	0	0	1.10148	0
PC O- 16:2;0-20:1;0	0	0	0	0	0	0	0.114767	0	0.116681	0	0	0	0	0	0.177201	0	0	0.135981	0	0	0	0	0	0	0.139076	0	0
PC O- 16:2;0-20:2;0	0	0	0	0	0	0	0	0.452198	0.482786	0	0	0	0	0	0	0.302695	0.336344	0.21459	0	0	0	0	0	0	0.308853	0	0.304829
PC O- 16:2;0-20:3;0	0	0.813993	0	0	1.36259	0	0	0	0	0	0	0	1.94603	0	0	0	0	0	0	0	0	0	0	0	0	0	0
PC O- 17:0;0-15:0;0	1.75894	1.85816	1.29551	1.40228	2.96278	1.43305	1.08395	2.25573	0.898796	1.38016	1.8547	2.14726	1.87458	1.39352	1.7304	0.849538	0.719483	0.967184	1.73491	1.61868	1.51134	2.42023	1.28199	1.17434	1.23633	1.19542	1.05219
PC O- 17:0;0-15:1;0	0.430264	0.171776	0.0717828	0.126237	0.270105	0	0	0	0	0.112594	0.197207	0.160682	0	0	0.136758	0.0861682	0	0	0.148526	0.16279	0.155454	0.323708	0	0.0930473	0	0	0
PC O- 17:0;0-16:0;0	0	0	0	0	0	1.28776	1.21495	0	0	0	0	0	0	0	0	0	0	0	0	0	0	0	0	0	0	0	0
PC O- 17:0;0-16:1;0	4.50334	3.82484	2.66292	4.05731	9.0966	5.04724	4.85486	7.64286	4.04206	3.56767	4.07086	4.80015	4.77819	4.10201	5.89635	3.17823	3.25433	4.00851	4.28513	3.74894	3.81161	9.23183	3.63973	3.46889	4.23695	4.0715	4.55974
PC O- 17:0;0-16:2;0	0.127736	0.129259	0.0686937	0.047655	0.119175	0.0545654	0.0569889	0.094344	0.0291632	0.0662576	0.0935859	0.114828	0.0680626	0.0470319	0.0961305	0.0480448	0.0482536	0.0678478	0.107038	0.0816978	0.0860028	0.114325	0.0466181	0.0534051	0.0714621	0.0597292	0.0759336
PC O- 17:0;0-17:0;0	0	0.484478	0	0.943829	1.56322	1.04281	1.0646	1.3908	0.650866	0	0.528777	0	1.02247	0.892447	1.1297	0.485551	0.616464	0.648204	0.49201	0	0	1.35519	0.86211	0.823933	0.775776	0.556335	0.866423
PC O- 17:0;0-17:1;0	3.48082	3.30493	2.23763	2.37463	6.04393	3.00559	2.53087	4.55795	1.75527	2.9925	3.91609	4.44033	3.17434	2.61599	3.49709	1.75311	1.65457	2.17209	3.24292	3.18279	3.14543	5.6444	2.33577	1.85064	2.32655	2.55027	2.4709
PC O- 17:0;0-17:2;0	0	0	0	0	0	0	0	0	0	0	0	0	0	0	0	0	0	0	0	0	0	0	0	0	0	0	0
PC O- 17:0;0-18:2;0	0.424905	0.274641	0.167189	0	0	0	0.0777256	0	0.100827	0	0.216098	0.194368	0	0	0	0.0558466	0	0	0.305531	0.141151	0.154375	0	0	0	0	0	0
PC O- 17:0;0-18:3;0	0	0	0	0	0.0311318	0	0	0	0	0	0	0.053186	0	0	0	0	0	0	0	0	0	0	0	0	0.0164301	0	0.0127391
PC O- 17:0;0-19:1;0	0.184689	0.209571	0.140201	0.116167	0.277535	0.184221	0.105644	0.262568	0.0503946	0.166805	0.217333	0.210566	0.210119	0.175273	0.212406	0.1349	0.171722	0.1872	0.202593	0.149241	0.181773	0.385714	0.121467	0.128484	0.132693	0.159097	0.116861
PC O- 17:0;0-19:2;0	0	0.0390912	0	0	0	0	0	0.111059	0	0.0370141	0.0476464	0.0317608	0	0.0389528	0	0.0424681	0	0	0	0.0434944	0	0	0	0	0	0	0
PC O- 17:0;0-20:1;0	0	1.35418	0.929027	0	0	0	0	0	5.63457	0	0	0	0	0	0	0	0	0	4.73023	1.34406	0	0	0	1.83831	0	0	0
PC O- 17:0;0-20:2;0	0	0	0	0	0	0	0	0	3.27733	0	0	0	0	0	0	0	0	0	0.890743	0	0	0	0	0	0	0	0
PC O- 17:0;0-21:1;0	0	0	0	0	0	0	0	0	0	0	0	0	0	0	0	0	0	0	0	0	0	0.176288	0	0	0	0	0
PC O- 17:0;0-22:2;0	0	0	0	0	0	0	0	0	2.83533	0	0	0	0	0	0	0	0	0	0	0	0	0	0	0	0	0	0
PC O- 17:1;0-15:0;0	0.891415	0.663021	0.441717	0.6503	1.21754	0.872053	0.467146	1.013	0.445683	0.639207	0.872211	0.870932	0.700543	0.404014	0.779463	0.403529	0.454034	0.50085	0.878645	0.730122	0.75032	1.66018	0.532531	0.50183	0.487044	0.525157	0.525029
PC O- 17:1;0-15:1;0	0.0867735	0	0.0551002	0	0	0	0	0	0	0	0	0	0	0	0	0	0	0	0	0	0.0602681	0	0	0	0	0	0
PC O- 17:1;0-16:0;0	3.93215	3.38162	2.36997	3.82989	8.4502	4.84507	4.66349	7.96912	3.85218	3.16926	3.54466	4.20328	4.55958	3.99536	5.76875	3.34948	3.44307	4.1831	3.56579	3.20225	3.37193	8.5473	3.39567	3.20791	4.20689	4.15737	4.52164
PC O- 17:1;0-16:1;0	3.46572	2.95191	1.99435	3.03279	5.47414	3.20771	3.13799	5.28916	2.55498	2.08503	3.01416	3.31733	3.05902	1.87692	4.02084	2.45436	2.49623	3.04949	3.16846	2.68694	2.60728	6.68975	2.16681	2.46712	3.70464	3.12584	3.80616
PC O- 17:1;0-16:2;0	1.10214	0.376006	0.622863	0.512195	1.72298	0.602055	0.611908	0	0	0.361572	0	0.354125	0.385354	0	0.465735	0	0.165	0.481732	0.52399	0	0.478387	0	0	0	0	0.235945	0.394721
PC O- 17:1;0-17:0;0	0.480015	0.44855	0.26824	0.338206	1.06669	0.495161	0.450491	0.528988	0.188009	0.325654	0.495346	0.419058	0.493175	0.451487	0.668059	0.343892	0.313915	0.438694	0.384463	0.391139	0.420586	1.10949	0.322001	0.388716	0.239769	0.19813	0.511225
PC O- 17:1;0-17:1;0	1.19532	1.04718	0.710093	0.922064	2.14029	1.14504	1.03547	1.76907	0.735718	1.03815	1.21492	1.36532	1.13221	0.874066	1.19172	0.833002	0.802394	0.909795	1.09254	1.16783	1.19897	2.33706	0.762463	0.61418	1.12354	0.971862	0.983022
PC O- 17:1;0-18:1;0	3.19384	2.12751	1.25394	0	0	0	1.2119	0	1.59572	0	1.7651	1.62356	0	0	0	0.895765	0	0	2.38505	1.08178	1.21478	0	0	0	0	0	0
PC O- 17:1;0-18:2;0	0	0	0	0	1.17077	0	0	0	0	0	0	0.578035	0	0	0	0	0	0	0	0	0	0	0	0	0.576441	0.631788	0.542193
PC O- 17:1;0-19:1;0	0.0932372	0.0799853	0.105728	0.180791	0.347172	0	0.092189	0.260002	0.0707374	0.145477	0.175432	0.157009	0.156147	0.0787095	0.181294	0.159966	0.10176	0.0908854	0.0612285	0.136038	0.147635	0.291933	0.0673497	0.0910952	0.101399	0.077814	0.10856
PC O- 17:1;0-19:2;0	0	0	0	0	0	0	0	0	0	0	0	0.0798231	0	0	0	0	0	0	0	0	0	0	0	0	0	0	0
PC O- 17:1;0-20:1;0	0	0	0	0	0	0	0	0	5.09517	0	0	0	0	0	0	0	0	0	1.37976	0	0	0	0	0	0	0	0
PC O- 17:2;0-16:0;0	0.197332	0.161731	0.104688	0.0957307	0.171835	0.109371	0.111147	0.190733	0.087629	0.112905	0.182423	0.192964	0.11078	0.0738938	0.158555	0.103834	0.0988556	0.11694	0.148638	0.144124	0.115361	0.184418	0.0683712	0.0715898	0.131144	0.111533	0.131175
PC O- 17:2;0-16:1;0	2.2231	0.85886	0.955114	1.03975	3.54654	1.28347	2.21797	0	0	1.6213	0	1.95579	1.01722	0	1.22485	0	1.34173	1.5851	1.50687	0	0.884461	0	0	0	0	1.13783	1.44811
PC O- 17:2;0-17:0;0	0	0.0640419	0	0	0	0	0	0	0.151726	0	0.0771079	0	0	0	0.0819568	0	0	0.0722515	0	0.0653548	0	0	0	0	0	0	0.0691852
PC O- 17:2;0-17:1;0	0.0723558	0	0	0	0.0816254	0	0	0	0	0	0	0.0583853	0	0	0	0	0.0822942	0	0	0	0.056801	0	0	0	0	0	0
PC O- 17:2;0-18:0;0	0.0240719	0.0164071	0.00945783	0	0	0	0.0111762	0	0.0145169	0	0.0154516	0.0159778	0	0	0	0.00730921	0	0	0.0180516	0.00686774	0.00916914	0	0	0	0	0	0
PC O- 17:2;0-18:1;0	0	0	0	0	1.13365	0	0	0	0	0	0	0.73475	0	0	0	0	0	0	0	0	0	0	0	0	0.750711	0.715158	0.579464
PC O- 18:0;0-14:0;0	1.85011	1.93615	1.81966	2.54944	5.09628	3.19115	3.6739	5.63507	3.57703	1.7832	1.85793	1.71321	2.59333	2.50974	3.64326	2.56933	2.38205	2.3871	1.95405	1.65655	1.72401	5.17797	2.38737	2.6676	2.89968	3.07294	3.33133
PC O- 18:0;0-14:1;0	0	0	0	0.0829355	0	0	0	0.150191	0	0	0	0	0	0	0	0	0	0	0	0	0	0.253879	0	0	0	0.108804	0
PC O- 18:0;0-16:0;0	0	0.65005	0	1.57788	3.79096	1.84322	1.73948	3.27308	1.19067	0	0.783814	0	1.65666	1.36324	2.00046	0.69313	0.961017	1.08842	0.728385	0	0	3.61976	1.33689	1.29225	1.39606	0.950586	1.37552
PC O- 18:0;0-16:1;0	2.94307	2.25035	1.77557	3.83338	8.74356	4.54831	4.79178	7.1574	4.39338	2.52959	2.76349	3.1006	4.78018	3.95905	5.44353	3.43522	3.40579	4.11984	2.78437	2.86046	2.44947	9.27113	3.8974	3.73103	4.68793	4.34227	4.90101
PC O- 18:0;0-16:2;0	0	0	0	0	0	0	0	0	0	0	0	0	0.0789443	0	0	0	0	0	0	0	0	0	0	0	0	0	0
PC O- 18:0;0-18:1;0	3.27693	2.83916	2.02467	3.25369	6.31979	3.47278	3.77454	6.30787	3.52767	2.73303	3.58932	3.34748	4.87184	4.02636	5.03551	3.65346	3.3831	3.99765	3.21212	2.50605	3.01173	8.39238	3.45296	2.72067	3.96995	3.63276	3.57888
PC O- 18:0;0-18:2;0	0.420887	0.439827	0.297441	0.33709	0.557908	0.302931	0.363738	0.578944	0.136717	0.377561	0.590051	0.53957	0.353992	0.392116	0.423866	0.258767	0.260164	0.402347	0.360326	0.439762	0.365535	0.648911	0.310549	0.243297	0.458382	0.34229	0.431271
PC O- 18:0;0-20:1;0	0	0	0	0	0	0	0	1.3854	0	0	0	0	0.832247	0	0	0	0	0.866641	0	0	0	1.12068	0	0	0	0	0.977611
PC O- 18:0;0-20:2;0	0	0	0	0	0	0	0.216918	0	0	0	0	0	0.299653	0	0	0.194576	0.184097	0.347569	0	0	0	0	0	0	0.388989	0.194807	0.213523
PC O- 18:0;0-20:3;0	0	0	0	0	0	0	0.410617	0.456544	0	0	0	0	0	0	0.266875	0.193562	0.263713	0.454867	0	0	0	0.39331	0.257232	0	0.293711	0.250846	0.48787
PC O- 18:0;0-20:4;0	0.384052	0.197466	0.194032	0.438774	0.560903	0.427499	0	0.66016	0.724945	0.338773	0.549276	0.378434	0.244131	0.52211	0.517037	0.329682	0.314984	0.792088	0.251775	0.610328	0.255038	0.556402	0.230534	0	0.484424	0.330928	0.390681
PC O- 18:0;0-20:5;0	0	0.587126	0	0	0	1.67455	0	0	0	0.458255	0.525483	0.650192	0.411439	0.680147	0	0	0.290119	1.2134	0	0.731802	0	0	0	0	0.621952	0	0.435222
PC O- 18:0;0-20:6;0	1.24406	2.09875	1.87205	1.50721	3.31445	2.1907	1.3001	4.34403	0	2.16949	2.50246	2.73121	1.85057	1.56167	2.20509	1.41362	1.50881	2.11696	2.29083	2.8255	2.37891	5.32903	1.85725	0	3.55518	1.87756	1.97475
PC O- 18:1;0-14:0;0	3.36229	2.772	1.97244	5.50199	12.2231	5.93887	8.48533	13.8814	7.15435	2.57005	3.13388	3.34068	6.40356	5.6529	8.36656	6.31007	6.4122	7.22639	2.83514	2.55063	2.42444	14.4377	5.05031	4.97543	9.45181	7.9364	8.72983
PC O- 18:1;0-14:1;0	0.101196	0.0925019	0.0608477	0.285534	0.529508	0.147529	0.195143	0.583828	0	0.0692317	0.105638	0.125293	0.289866	0.320328	0.200981	0.216447	0.356257	0.286699	0.135106	0.0828976	0.0976639	0.696624	0.174274	0.124093	0.284147	0.192275	0.38374
PC O- 18:1;0-15:0;0	0.0292872	0.0339307	0.0216629	0.00772233	0.0123589	0	0.015019	0.0241079	0	0.021678	0.0265955	0.0280924	0.0120941	0.0144496	0.0129718	0.0111109	0.0124342	0.0271161	0.0176217	0.00912402	0.0252546	0.0155523	0.00640121	0.00799673	0.00872689	0.00920387	0.0121176
PC O- 18:1;0-16:0;0	21.8572	18.5822	13.6754	30.8426	70.0576	35.8805	43.0737	69.1781	30.7754	17.4931	20.7572	23.827	42.2541	32.7916	49.9278	32.3282	31.7844	36.4301	19.2391	17.6868	18.0767	75.6614	28.5109	26.6676	40.2363	36.0024	38.3019
PC O- 18:1;0-16:1;0	7.43145	5.92538	3.92022	9.0059	21.1354	10.4219	12.5814	20.9232	7.74736	5.58097	7.08682	7.67539	11.8485	8.80042	14.279	9.8585	9.57472	11.5141	6.55106	6.24644	6.17394	23.2693	9.4486	8.60922	13.8581	13.4316	13.8122
PC O- 18:1;0-16:2;0	0.0729258	0.0370991	0.0487249	0.0945702	0.177631	0	0.105415	0.332713	0	0.0639292	0.0663929	0.075269	0.111421	0.0790211	0.147766	0.106951	0	0.0914809	0	0.0576144	0.0593516	0.320284	0.0756723	0.0704207	0.0923492	0.161244	0.120082
PC O- 18:1;0-17:1;0	0.0357793	0.0195019	0.0121769	0	0	0	0.0046436	0	0.00613532	0	0.0150961	0.0185841	0	0	0	0.00495979	0	0	0.0223755	0.0128695	0.0124339	0	0	0	0	0	0
PC O- 18:1;0-18:0;0	0.319417	0.277217	0.200995	0.389224	0.762105	0.393016	0.483306	0.8869	0.397661	0.306081	0.392183	0.302981	0.617747	0.446301	0.564701	0.490629	0.37509	0.466311	0.291883	0.300739	0.323396	0	0	0	0.457653	0.398453	0.400164
PC O- 18:1;0-18:1;0	14.3635	11.3501	8.14479	12.7226	30.3129	14.2852	17.7102	28.0454	14.5739	10.3446	14.9077	13.7884	16.6158	14.1412	19.1466	15.1198	16.6027	17.9198	11.5394	11.989	11.003	28.1072	10.3919	10.3632	18.5042	16.2731	17.9239
PC O- 18:1;0-18:2;0	1.97304	1.8825	1.25204	1.27919	3.42636	1.71861	2.11298	3.01907	1.12771	1.55956	2.16476	2.44295	1.9449	1.36846	2.51694	1.55234	1.80113	2.20531	1.56891	1.42165	1.64361	3.66767	1.34402	1.02517	2.65812	1.93419	2.12283
PC O- 18:1;0-18:3;0	0.322392	0	0	0	0	0	0	0	0	0	0	0	0	0	0	0	0	0	0.285676	0	0.249154	0	0	0	0	0	0
PC O- 18:1;0-20:1;0	0	0	0	0	0	0	0.884337	0	0	0	0	0	1.07194	0	0	0.792745	1.39299	1.06956	0	0	0	0	0	0	0.766962	0.816889	1.13124
PC O- 18:1;0-20:2;0	0	0	0	0	0	0	1.2818	1.64235	1.60696	0	0	0	0	0	0.966004	0.947001	1.20015	1.50648	0	0	0	1.63959	0.808211	0	1.28606	1.39287	1.00824
PC O- 18:1;0-20:3;0	1.62989	0.981304	0.851863	1.27728	3.18982	1.38955	2.38096	3.63299	1.63254	1.57366	1.91902	1.85221	1.87838	1.72683	1.94239	1.91357	1.95695	2.27002	1.43933	1.06692	1.18617	4.02209	1.0454	0	1.86726	2.09771	2.22356
PC O- 18:1;0-20:4;0	3.25513	2.56499	2.20473	2.14669	4.27329	1.86413	2.59821	4.48055	1.63199	2.06273	2.68251	3.07867	2.16468	1.09613	2.78969	1.91396	1.75073	2.7388	2.64739	2.2525	2.99616	4.95086	1.4078	1.69254	2.61452	2.77632	2.40523
PC O- 18:1;0-22:4;0	0	0	0	0	0	0	0	0	0	0	0	0	0	0	0	0	0	0	0	0	0	0	0	0	0	0	0
PC O- 18:1;0-22:5;0	0	0	0	0	0	0	0	0	0	0	0	0	0	0	0	1.30484	1.13166	0	1.11592	0	0	0	0	0	1.93955	0	0
PC O- 18:2;0-14:0;0	0.147124	0.0805077	0.105131	0.152763	0.533603	0.138523	0.589231	0.311991	0.198885	0.104537	0.0973442	0.0952025	0.165308	0.0970945	0.286276	0.212239	0.399104	0.361491	0.14902	0.0639232	0	0.509608	0.0928309	0.127925	0.53762	0.429567	0.394986
PC O- 18:2;0-16:0;0	0.896565	0.841167	0.589781	1.07119	2.33474	1.31832	1.73087	2.83665	1.19605	0.658443	0.720108	0.984718	1.29201	1.01812	1.52072	1.19213	1.20566	1.38422	0.869929	0.644213	0.709597	2.50588	1.06305	0.86784	1.74902	1.74373	1.58969
PC O- 18:2;0-16:1;0	0.643039	0.402776	0.334515	0.854797	1.6603	0.659561	1.22344	1.93381	0.227118	0.416707	0.507991	0.535182	0.904208	0.596448	0.924778	0.736613	0.569676	0.820312	0.459556	0.533529	0.471795	1.92288	0.6716	0.728469	1.59356	1.41971	1.22977
PC O- 18:2;0-17:0;0	0	0	0	0	0	0	0	0	0.00419815	0	0	0	0	0	0	0	0	0	0	0	0	0	0	0	0	0	0
PC O- 18:2;0-18:0;0	0.102183	0.0599032	0.12678	0	0.106075	0.094143	0.111737	0	0	0.120317	0.0823865	0.146434	0.068537	0	0.178712	0.0545153	0.0657391	0.060505	0.149922	0.0846573	0.0524289	0.153731	0.0715323	0.069229	0.0926441	0	0
PC O- 18:2;0-18:1;0	3.75365	2.97049	2.47734	3.10239	8.16189	3.95804	5.84585	8.48144	4.67841	2.62242	3.69185	3.88084	3.72438	2.98431	4.7656	3.44435	3.46668	4.83877	3.1615	2.88836	2.92518	8.64034	3.61615	2.80415	6.73979	5.59873	5.65003
PC O- 18:2;0-18:2;0	1.4159	0.740775	0.712492	0.724403	1.80413	1.87369	1.12006	1.53738	0.482047	0.527607	1.202	1.37769	1.29374	0.912068	0.919682	0.542254	0.618091	0.866115	1.26104	1.05062	0.99232	2.71002	0.560675	1.0821	0.623604	1.51617	0.480182
PC O- 18:2;0-20:1;0	0	0	0	0	0	0	0	0.261781	0	0	0	0	0	0	0.214183	0.219145	0	0.43457	0	0	0	0.393942	0.131684	0	0.247623	0.290672	0
PC O- 18:2;0-20:2;0	0	0	0	0	0	0	0.240055	0.557671	0	0	0	0	0	0	0	0.246215	0.342114	0.350741	0	0	0	0	0	0	0.767279	0.333456	0.256596
PC O- 18:2;0-20:3;0	0.543585	0.680955	0	0	0.955109	0	0.636079	0.852077	0.701195	0.363366	0.671135	0	0.498456	0	0.8041	0.702725	0.500459	0	0	0	0	1.23952	0.432995	0.893469	1.53293	1.05107	0.985339
PC O- 18:2;0-20:4;0	0.941808	0.61621	0	0.233715	1.2784	0	0.89543	0	0	0	0.6222	0.809181	0.380308	0	0	0.378452	0	0	0	0	0.357175	0	0	0	0	0	0.536512
PE 12:0;0-18:1;0	0	0	0	0	0.321401	0	0	0	0	0	0	0.191971	0	0	0.241204	0	0.193033	0	0	0.188276	0	0	0	0	0.181397	0	0.181893
PE 14:0;0-16:0;0	0.721628	0	0	0.84484	1.90995	0.942274	0.739963	1.16474	0	0	0	0.770214	0.645275	0.635728	0.881057	0	0	0.521859	0.57474	0	0.624797	1.89904	0.702252	0.783323	0.835435	0.861718	0.741816
PE 14:0;0-16:1;0	1.14465	0.945826	0.857031	1.52719	3.21685	1.90905	1.71739	2.86618	1.1789	1.07968	1.16415	0.984623	1.63947	1.68408	1.72319	1.036	1.12363	1.2348	1.13524	1.1112	1.24312	3.74685	1.81793	1.69993	1.50164	1.84228	1.64078
PE 14:0;0-18:0;0	0.50939	0.573945	0.339561	0	0	0.415761	0.563656	0	0	0.364104	0.412703	0	0.459761	0	0	0	0	0	0.513558	0.366663	0.427685	0	0	0	0.56214	0	0
PE 14:0;0-18:1;0	5.58415	4.79312	4.4837	6.02786	14.4137	7.25675	7.20636	11.2979	5.08821	4.35009	5.18522	5.55137	6.7172	5.69052	7.65991	4.64112	5.32434	5.23621	5.35836	4.8782	5.33071	12.8857	6.00669	6.19989	6.33017	6.56447	6.58123
PE 14:0;0-18:2;0	0.156284	0	0.181818	0.302411	0.658899	0	0.295231	0.499455	0	0.238916	0.173424	0.203221	0.222	0.262309	0.24178	0.109315	0.197264	0	0	0.192049	0.150714	0.621054	0.269455	0.29442	0.247561	0.227188	0.244744
PE 14:0;0-20:1;0	0	0	0	0	0.835878	0	0	0	0	0	0	0	0	0	0	0	0.23155	0	0	0	0	0	0	0	0	0	0
PE 14:1;0-16:0;0	0.37351	0.350059	0.325838	0.357808	0.69683	0.533528	0	0	0	0	0.418527	0.482001	0.263998	0	0.219326	0	0	0	0.289792	0.290498	0.273237	0.792753	0.273907	0.356397	0	0	0
PE 14:1;0-18:0;0	0.327026	0	0.231082	0	0.972812	0.267222	0.139198	0.308319	0	0.243012	0.274643	0.437422	0.252028	0	0.455882	0.235195	0.135919	0.129123	0.278671	0	0.260999	0.604518	0.329281	0	0	0	0.188822
PE 14:1;0-18:1;0	1.33913	1.30739	1.4187	1.64469	4.01331	1.97978	1.61322	2.45226	1.24747	1.34293	1.69461	1.7019	1.81605	1.46353	2.02827	0.802195	0.96154	0.948634	0	1.33985	1.45464	3.59099	1.69248	1.75525	1.26617	1.28878	1.32525
PE 15:0;0-18:1;0	0.437355	0	0	0	0.506348	0	0	0	0	0	0	0.326836	0	0	0	0	0	0	0	0	0.221104	0	0	0	0	0	0
PE 15:0;0-20:1;0	0	0	0.513063	0	0	0	0	0	0	0	0	0	0	0	0	0	0	0	0	0	0	0	0	0	0	0	0
PE 15:0;0-22:3;0	0	0	0	0	0	0	0	0	0	0	0	0	0	0	0	0	0	0	0.0668556	0	0	0	0	0	0	0	0
PE 16:0;0-16:0;0	1.35993	1.17266	0.910347	1.5423	3.73433	1.31085	0.962818	2.25905	1.10889	0.963667	1.13036	1.96464	1.3766	1.44898	1.84599	1.20576	1.30739	1.63844	1.1886	0.975943	1.28393	3.43094	1.69206	1.4163	1.09644	1.63109	1.52241
PE 16:0;0-16:1;0	11.4336	10.1157	9.41458	12.2292	28.7022	14.4684	10.8604	17.593	8.61266	9.64986	12.2969	12.8167	13.2599	10.3609	16.4687	6.71034	7.12981	8.05032	12.7385	11.5197	12.115	29.1056	12.8713	12.8871	10.4285	10.2922	10.3655
PE 16:0;0-16:2;0	0	0	0	0	0	0	0	0	0	0	0	0	0	0	0	0	0	0.176571	0	0	0	0.484782	0	0	0	0	0
PE 16:0;0-17:1;0	0.434102	0	0	0	0.5786	0	0	0	0	0	0	0.339034	0	0	0	0	0	0	0	0	0.195364	0	0	0	0	0	0
PE 16:0;0-18:1;0	92.7589	79.5679	76.3126	69.701	167.358	84.4966	72.928	114.823	53.5376	78.0522	94.2898	98.4548	86.7477	70.8334	101.709	51.6248	54.6198	56.4565	91.4253	79.9917	88.1627	147.848	67.8414	63.7647	67.9922	68.6564	64.4561
PE 16:0;0-18:2;0	5.17645	4.43415	4.13258	3.05663	6.84251	3.70321	2.93377	4.28409	2.66899	4.28659	5.2276	5.23819	3.90471	3.26878	4.38573	1.97049	2.13498	2.35479	5.19902	4.39686	4.63866	6.51665	3.21923	3.09619	2.65627	2.85818	2.75868
PE 16:0;0-18:3;0	0	0	0	0	0	0	0	0	0	0	0.122126	0	0	0	0	0	0	0	0	0	0.151203	0	0	0	0	0	0
PE 16:0;0-19:1;0	0	1.35052	0	0	1.48611	1.18136	0.798741	1.13913	0	1.26266	1.50182	1.40016	1.17571	0.914742	1.23812	0	0.822333	0.747675	1.37713	1.22612	1.12747	1.18936	0.839589	0	0	0	0
PE 16:0;0-20:1;0	1.8698	1.887	1.59785	1.56348	3.45575	1.82373	1.54715	2.80518	1.50255	1.81162	1.95474	2.49698	2.78907	2.05368	3.07609	2.22589	2.23784	2.31203	2.04303	1.71516	1.6903	2.95575	1.48988	1.36698	1.88503	1.75801	1.8281
PE 16:0;0-20:2;0	1.43208	0.995994	1.21418	0	2.82933	1.46322	1.60986	2.84885	4.2236	1.11868	1.17195	1.56238	1.99391	1.65749	2.24328	1.93473	1.98649	1.78837	2.39643	1.20929	1.10415	0	1.43416	2.47757	2.05714	1.94312	1.91759
PE 16:0;0-20:3;0	3.13321	2.23515	2.81572	1.93375	4.18896	2.38372	1.89597	2.61312	5.90072	2.04102	2.98446	2.95516	2.26439	1.8456	2.43205	1.84548	1.7212	1.48922	4.84365	3.09502	2.60762	3.52206	1.55548	4.0785	1.54392	1.73237	1.97678
PE 16:0;0-20:4;0	2.908	2.58897	2.2105	0.971902	2.83899	1.37268	0.718843	1.04212	0.305273	2.42152	2.89369	3.08874	1.2301	0.878096	1.44108	0.479648	0.434046	0.52302	2.41687	2.40307	2.75422	2.34577	0.911655	0.663544	0.731031	0.748373	0.707054
PE 16:0;0-22:1;0	0	0	0	0	0	0	0	0	0	0	0	0	0.192084	0.570263	0.570379	0	0	0	0	0	0	0	0	0	0	0	0
PE 16:0;0-22:3;0	2.22926	0	0	0	3.32626	0	0	0	0	1.40217	0	0	1.90757	1.50341	0	0	0	1.22502	0	0	0	3.22186	0	0	0	0	0
PE 16:0;0-22:4;0	5.52318	0	0	4.16506	8.48772	0	0	0	0	4.0218	4.9422	5.48876	4.69989	0	0	0	0	0	7.76628	5.9785	0	0	0	0	0	0	0
PE 16:0;0-22:5;0	20.261	17.6066	17.9669	0	0	0	0	0	0	15.9234	20.3366	22.1277	0	0	0	0	0	0	17.7841	17.1083	18.3816	0	0	0	0	0	0
PE 16:1;0-16:1;0	3.24524	2.8371	2.58639	6.24738	14.0937	7.48669	5.0798	7.68669	4.00061	2.76098	3.62451	3.49763	6.4807	4.76939	7.58544	2.75887	2.96553	2.91757	5.65856	3.67688	3.98443	15.8474	6.62675	6.47497	4.26737	4.81718	4.72751
PE 16:1;0-17:0;0	0.0848678	0	0	0	0.0880525	0	0	0	0	0	0	0.052985	0	0	0	0	0	0	0	0	0.0457557	0	0	0	0	0	0
PE 16:1;0-17:1;0	1.99496	2.03211	2.10197	2.63364	1.67086	2.20103	1.83673	2.42844	2.68898	2.69464	3.02767	2.93248	2.31532	2.19875	2.57777	1.43026	2.05922	2.51882	0.984003	2.72167	3.0383	3.43467	2.14522	1.39547	2.63096	2.15357	2.41293
PE 16:1;0-18:0;0	18.1354	15.7796	15.0216	15.9288	37.6771	18.0612	16.1009	24.9899	11.9334	14.3978	18.5549	18.8534	19.6519	15.1881	22.5105	10.6712	11.5164	12.2113	18.537	16.994	18.211	35.8907	16.1588	15.2711	14.9076	14.1599	14.6695
PE 16:1;0-18:1;0	70.0239	62.3932	59.0554	93.4815	219.391	111.41	94.3129	148.941	68.9441	62.3771	74.7012	80.3527	110.448	88.351	128.748	59.9377	67.0481	67.3724	76.2004	70.1199	73.663	209.433	95.6812	91.5708	81.5648	85.5362	84.6774
PE 16:1;0-18:2;0	1.34876	1.55095	1.22381	2.49387	4.78567	2.34697	1.52027	2.46638	0.806984	1.49321	1.60038	1.79976	2.36391	1.94863	2.86072	1.06654	1.02193	1.02632	3.08116	1.65509	1.64407	6.26796	2.40866	2.3753	1.68209	1.65386	1.92717
PE 16:1;0-19:1;0	0.225553	0.215351	0.209713	0.195269	0.31628	0	0.147295	0.211536	0	0.322015	0.265824	0.339689	0.234834	0.202087	0.286223	0	0.124454	0.144719	0.178976	0.250448	0.300968	0.300352	0.210359	0.156337	0.113182	0.143928	0
PE 16:1;0-20:0;0	0	0	0	0	0	0	0	0	0	0	0	0.596626	0.760147	0	0	0	0.517743	0	0	0	0	0	0	0	0	0	0
PE 16:1;0-20:1;0	3.31848	2.9733	2.94172	4.18799	9.25621	5.17656	4.83562	7.75221	3.88397	3.31919	4.16523	4.52078	7.70397	6.52256	9.36006	5.48343	6.22453	6.35502	3.84671	3.25675	3.20999	9.33466	4.77898	4.10761	4.3932	4.62417	4.55345
PE 16:1;0-20:2;0	0.722909	0.661662	0.817441	1.61542	3.81934	2.14505	1.95079	3.23111	2.08225	0.923955	1.08337	1.12425	2.72081	2.09996	3.31536	1.60127	2.12094	2.00034	1.29739	0.900833	0.960184	3.74326	1.72027	2.02539	1.84087	2.16954	2.37042
PE 16:1;0-20:3;0	2.05499	1.58962	1.58146	1.45463	3.41114	1.55457	1.10898	1.60883	0.459171	1.61492	2.16377	2.21249	1.58942	1.2943	2.02443	0.945508	0.90952	0.875904	2.37021	1.76705	2.05552	3.40955	1.33874	1.531	1.12986	1.12486	1.17423
PE 16:1;0-20:4;0	2.44441	2.05616	1.74592	1.19335	3.23896	1.27054	0.736715	1.67328	0	2.05496	2.26203	2.5144	1.33791	1.08997	1.67074	0	0.586281	0.578583	2.34427	2.11127	2.06313	2.91736	1.21841	0.966847	0.96773	0.699074	0.711682
PE 16:1;0-22:0;0	0	0	0	0	0	0	0	0	0	0	0	0	0.151744	0	0	0	0	0	0	0	0	0	0	0	0	0	0
PE 16:1;0-22:1;0	0.666393	0.74522	0.602261	0.823927	2.16507	0	0.851655	1.33873	0	0.793882	0.663543	0.850286	1.05629	0.79955	1.57331	0.663029	0.871713	0.87749	0.902121	0.846919	0.641522	1.82531	0.93218	0.792499	0.762768	0.689213	1.01971
PE 16:1;0-22:2;0	0	0	0	0	1.54622	0	0.781354	1.23424	0	0	0.907842	0	0.928879	0.663272	1.3219	0.802275	0	0	0	0	0.746336	1.4627	0	0	0.657486	0	0
PE 16:1;0-22:3;0	2.9487	0	0	0	4.98838	3.10802	2.1838	0	0	2.14377	0	3.2466	2.37787	2.19338	3.26533	2.05053	2.25735	1.42015	8.05584	0	2.75112	5.7856	0	6.3509	2.09682	2.24241	2.82091
PE 16:1;0-22:4;0	1.18646	0.921469	0	3.00807	7.56932	0	2.94655	4.91904	0	0.874563	1.09446	1.19271	0	2.58716	0	0	0	1.96491	3.13978	1.11792	1.0971	7.31036	0	0	0	0	0
PE 16:1;0-22:5;0	6.68809	5.64904	5.17462	0	0	0	0	3.47295	0	5.56237	6.82979	7.38807	3.94203	2.97379	5.00063	1.54483	1.7189	1.66972	7.03192	5.4873	6.49724	7.3841	3.14703	0	0	0	0
PE 16:1;0-24:0;0	0	0.355655	0	0	0	0	0	0	0	0	0	0	0	0	0	0	0	0	0.356211	0.367447	0.372124	0	0	0.243665	0	0	0
PE 16:1;0-24:1;0	0.452398	0.33749	0	0.424427	1.27046	0.585436	0.526692	0.781258	0.393647	0.385311	0	0	0	0	0.364212	0.207102	0	0	0	0	0.364304	1.16252	0.618088	0.401451	0.507819	0	0.490275
PE 16:2;0-18:0;0	0	0	0.246514	0	0	0	0	0	0	0	0	0	0	0	0.295721	0	0	0	0	0	0.293712	0	0	0	0	0.20854	0.210686
PE 16:2;0-18:1;0	1.03437	0.98546	0.832212	1.29419	2.90549	1.49308	1.03874	1.62889	0.564813	0.962362	0.986615	1.26742	1.32598	1.30429	1.82897	0.724704	0.652338	0.725185	0	1.02336	0.947183	3.00529	1.48447	1.49131	0.922264	1.07753	1.139
PE 17:0;0-18:1;0	7.36001	4.7373	5.47515	3.45484	7.40896	3.35264	2.77561	3.86594	2.83491	4.7911	5.62212	6.48588	4.03391	3.11897	4.06293	2.59253	2.0864	2.26951	5.59024	4.77052	5.31895	5.74205	2.37938	3.33795	3.25637	3.32537	2.69829
PE 17:0;0-18:2;0	0	0.180713	0.199595	0	0	0	0	0	0	0	0	0.218538	0	0	0	0	0	0	0	0.203869	0.236168	0.155482	0	0	0	0	0
PE 17:0;0-20:2;0	0	0	0	0	0	0	0.186492	0	0	0.0905851	0	0	0.078079	0	0.114271	0.110866	0.148406	0.0702705	0.429793	0	0	0.154934	0	0	0	0.162237	0.10739
PE 17:0;0-20:3;0	0.60407	0.499275	1.27562	0.183527	0.466333	0	0.242958	0.151547	0	0.627718	0.528816	0.495004	0.251297	0.270386	0.34341	0.227204	0.151349	0.0953413	0.577108	0.646956	0.580161	0.274074	0.83373	0	0.136445	0	0.19546
PE 17:0;0-20:4;0	0.974371	0	0.726433	0	0	0	0	0	0	0.89069	0.715645	0.808547	0	0	0	0	0	0	0.574786	0	0.616479	0	0	0	0	0	0
PE 17:1;0-17:1;0	0.554314	0.542245	0.525266	0.199268	0.866067	0.533294	0.498048	0.627242	0.272487	0.503643	0.686699	0.599814	0.520188	0.314232	0.755608	0.322074	0.373856	0.396895	0.53958	0.61718	0.643991	0.805319	0.439052	0.464253	0.458302	0.189994	0.404497
PE 17:1;0-18:1;0	9.69784	9.09253	8.42255	7.2115	13.2376	8.28702	6.82885	10.012	4.72763	8.91813	10.364	11.605	8.05864	7.29327	9.40862	5.02789	5.74455	6.10538	8.40614	9.30422	10.0847	12.5805	6.10644	5.35798	6.50697	5.95211	6.23067
PE 17:1;0-18:2;0	0	0	0	0	0	0	0	0	0	0	0	0	0	0	0	0	0	0	0	0	0	0	0.628946	0	0	0	0
PE 17:1;0-19:1;0	0	0	0	0	0	0	0	0	0	0	0	0	0	0.229142	0	0	0	0.16317	0	0	0	0	0	0	0	0.256939	0
PE 17:1;0-20:1;0	0.851622	0.744351	0	0	2.21591	0	0	0	0	0.773062	1.13871	1.15811	1.84919	1.40708	2.16376	1.27974	1.49821	1.53155	0.751612	0.823133	0.849306	1.97078	0	0	0	0	1.13324
PE 17:1;0-20:2;0	0	0	0	0	0	0	0	0	0	0	0	0	0	0	0	0	0	0.343359	0	0	0	0	0	0	0	0	0
PE 17:1;0-21:3;0	0	0	0	0	0	0	0	0	0	0	0	0	0	0	0	0	0	0	0.23993	0	0	0	0	0	0	0	0
PE 17:1;0-22:2;0	0	0	0	0	0	0	0	0	0	0	0	0	0	0	0	0	0	0	0	0	0	0	0	0	0	0	0
PE 17:1;0-22:6;0	0	0	0	0	0	0	0	0	0	0	0	0	0	0	0	0	0	0	0	0	0.597436	0	0	0	0	0	0
PE 18:0;0-18:1;0	102.739	91.8991	86.6287	66.2264	158.083	81.1891	79.4287	121.634	54.848	87.99	103.227	111.99	86.2576	73.2792	102.595	58.0341	60.7454	63.715	97.5258	90.8906	97.1218	138.365	64.6509	60.4235	71.6199	69.3382	66.9999
PE 18:0;0-18:2;0	12.7233	11.694	11.0326	6.25878	13.753	7.39892	5.836	9.12592	4.25184	11.1042	14.0257	14.6821	7.7146	7.03055	9.57723	4.58197	4.4659	5.29326	12.8572	11.8926	11.9707	13.7535	5.92864	5.24953	5.79852	5.46666	5.53617
PE 18:0;0-18:3;0	0.631314	0.446316	0.332318	0.21826	0.406879	0	0.206721	0.231073	0	0.657653	0.364812	0.773563	0.242134	0.191851	0.357908	0.176025	0	0.193791	0.278836	0.521528	0.332786	0.360479	0.408783	0	0.215213	0	0.207742
PE 18:0;0-19:2;0	0.170635	0.135472	0	0	0	0	0	0	0	0.0982944	0	0	0	0.0728806	0	0.0726034	0	0	0	0	0	0	0	0	0	0	0
PE 18:0;0-19:3;0	0	0	0	0	0	0	0	0	0	0	0	0	0	0	0	0	0	0	0	0	0	0	0	0	0	0	0
PE 18:0;0-20:1;0	0.549977	0	0	1.37101	3.26288	1.77909	0.525984	3.10753	0.211109	0	0	0.741762	0.717701	1.60302	2.51735	2.55006	0	0	0	0.597742	0.664874	3.09066	0.364468	0	1.78795	1.72316	1.64572
PE 18:0;0-20:2;0	2.22362	2.04364	1.97029	2.24777	5.1349	2.81848	4.62728	7.00079	3.42585	2.14975	2.62298	2.72805	4.00159	3.41916	5.21558	5.31932	5.48153	5.86511	2.29429	1.97597	2.19817	5.33858	2.31351	2.21454	6.00718	5.45432	5.27433
PE 18:0;0-20:3;0	11.2524	10.6595	10.3513	6.08521	12.6922	8.00767	7.60003	10.6542	4.49958	9.85249	12.5106	13.6185	8.61242	6.82662	10.3253	6.72889	7.29579	7.05743	10.8954	11.294	11.3311	12.4547	6.40901	5.42974	8.00004	7.75836	7.45925
PE 18:0;0-20:4;0	24.8488	24.0827	21.4259	9.1753	20.5075	11.5995	8.7931	14.7738	4.18376	20.4412	26.3849	24.5232	12.6613	10.3129	15.5772	5.99021	6.35827	7.43176	14.4285	19.7323	23.2057	23.4391	10.8539	5.24412	8.6813	8.30606	6.52445
PE 18:0;0-20:5;0	1.89886	1.37834	1.21193	1.77743	4.36454	3.10997	1.03118	1.5721	0	1.62927	1.74325	1.83226	3.29649	1.6174	3.01253	0	1.7945	1.21385	1.44644	1.36135	1.44142	3.91677	1.85342	0	2.11633	1.74707	0
PE 18:0;0-21:3;0	0.90467	0	0.617767	0	0	0	0	0	0	0.737868	0.72639	0.700625	0	0	0	0	0	0	0	0	0.94505	0	0	0	0	0	0
PE 18:0;0-22:1;0	0	0	0	0.0701336	0	0	0.0981554	0	0	0	0.115395	0	0	0	0	0	0	0	0	0	0	0	0	0	0	0	0
PE 18:0;0-22:2;0	0.149212	0.106328	0	0.090493	0.284874	0	0	0	0	0	0	0.210559	0.189273	0	0.210014	0.241831	0.142514	0.248082	0	0	0	0.340676	0	0	0	0.32311	0.209044
PE 18:0;0-22:3;0	0.449122	0.387642	0.366415	0.126218	0.575128	0.254842	0.402161	0.541739	0	0.340555	0.392616	0.526663	0.420705	0.434586	0.565788	0.397805	0.358758	0.406594	0.288306	0.307771	0.406754	0	0.217985	0	0.381201	0.621807	0.263641
PE 18:0;0-22:4;0	0.494679	0.348946	0.348103	0.170975	0.465421	0.369167	0.293929	0.302685	0	0.510593	0.751008	0.540825	0.687297	0.26733	0	0.196794	0.228529	0.349945	0.166191	0.320686	0.623003	0.461785	0.229697	1.00354	0.344466	0.359186	0.177143
PE 18:0;0-22:5;0	4.52692	3.53567	3.31283	1.3543	3.46585	1.65686	1.38709	2.05388	2.8242	4.14929	4.62391	4.87051	2.41138	1.60917	2.45856	1.0739	1.1781	1.43099	1.86706	3.47449	4.36225	3.21257	1.40107	0.586239	1.23902	1.07053	0.953165
PE 18:0;0-22:6;0	3.10653	2.11755	1.94377	0	1.64219	0	0	0	0	1.98333	2.57729	2.96314	0	0	0	0	0	0	2.02358	2.24797	2.32588	0	0.583498	0	0	0	0.381037
PE 18:1;0-18:1;0	380.749	329.889	319.062	354.482	858.145	457.167	386.075	675.109	267.563	303.792	359.004	405.455	417.635	370.909	539.972	296.857	320.119	314.883	321.567	300.208	330.964	622.678	314.912	300.595	319.527	328.864	311.149
PE 18:1;0-18:2;0	30.134	25.6722	23.2044	21.5541	52.7896	26.4871	22.4671	37.4581	11.8661	25.4842	29.2377	31.5105	27.6299	22.207	34.0471	16.2108	17.3569	18.9157	25.9676	25.6251	27.9635	48.9803	21.1959	18.0543	20.6585	21.2251	20.3484
PE 18:1;0-18:3;0	2.08538	1.86982	1.45904	1.01905	2.13663	1.25738	0.92186	1.32062	0.39406	1.74147	1.87112	1.91102	1.21096	0.852563	1.36099	0.624743	0.589448	0.728386	2.08761	1.44233	1.70079	2.06642	0.883867	0.848518	0.647578	0.599494	0.694468
PE 18:1;0-19:1;0	3.57233	3.03899	3.68631	2.67889	4.80438	3.6516	3.25492	4.58701	1.42592	2.9417	3.40267	4.18657	2.21102	1.93396	2.42779	1.2047	1.41563	1.38935	2.842	3.16278	3.38434	3.48717	2.67883	2.06122	3.08101	2.67319	1.56556
PE 18:1;0-19:2;0	0.751156	0.741839	0	0.524632	1.86324	0.998943	0.717903	0.946025	0	0.809487	0.77189	0.890549	0.868246	0.608377	1.08584	0.493693	0.533719	0.357119	0.398156	0.608041	0.805799	1.03641	0	0	0.416109	0	0.452222
PE 18:1;0-20:0;0	1.44311	1.85381	1.83411	0	0	0	1.28424	0	0.9901	1.95327	2.31774	1.90338	1.47763	0	0	0	0	0	0	1.41067	1.41231	0	1.13212	1.39805	0	0	0
PE 18:1;0-20:1;0	12.095	10.6855	9.90909	11.1831	27.8271	14.9459	16.4248	24.8007	10.5336	11.5192	14.4	15.5903	23.7949	20.9134	29.6613	22.9433	25.9322	25.126	11.4757	9.6157	10.8888	21.8607	11.6265	10.4699	14.4446	14.3319	13.3815
PE 18:1;0-20:2;0	5.58264	5.75092	5.18412	7.66004	14.4818	9.54396	11.1535	18.729	10.2561	5.2999	6.63335	7.63917	12.0049	9.54345	16.149	12.3481	13.8075	13.5918	6.32221	5.60648	5.46972	14.1435	7.96852	7.53518	12.1709	11.9196	11.5496
PE 18:1;0-20:3;0	14.0473	14.4312	15.0307	8.6761	19.7713	12.5962	11.361	18.2975	11.2705	11.1613	15.1804	14.6859	11.8439	11.2336	15.9714	8.51291	9.22778	9.28729	11.2417	12.732	14.8573	21.4133	9.97848	7.30391	9.79782	9.68445	9.41841
PE 18:1;0-20:4;0	7.91063	6.04149	5.97283	9.71585	23.0088	14.5868	7.92678	12.4049	8.01921	6.08705	6.74624	7.95603	15.6268	9.9125	19.04	9.15508	7.75496	6.49306	6.36648	5.84313	6.54378	18.6043	10.9718	11.4574	9.56627	9.06206	9.98179
PE 18:1;0-20:5;0	1.37706	1.17636	1.20052	3.21335	8.89262	4.03814	0	0.310584	0	1.02195	1.44635	1.41484	0.470713	0	0	0.186211	0	0.171251	0	1.11284	1.30759	0.556818	0	2.81256	0	0	2.05787
PE 18:1;0-21:1;0	0	0	0	0	0	0	0	0	0	0	0	0.690143	0	0	0	0	0	0	0	0	0	0	0	0	0	0	0
PE 18:1;0-21:2;0	0	0	0	0	0	0	0	0	0	0	0	0	0	0	0	0	0	0	0	0	0	0	0	0	0	0	0
PE 18:1;0-22:0;0	1.28296	0.909672	1.06221	0.613017	2.40503	0.958925	0.939511	1.56625	0	1.05953	1.1662	1.50744	1.15162	0	1.00873	0	0	0	0.928351	0.966312	1.0168	1.93933	1.04869	0.524943	0.979829	0.742941	0.943893
PE 18:1;0-22:1;0	2.8783	2.28687	2.90009	2.5112	5.82636	2.86743	3.26726	4.91766	2.13135	2.6846	3.49447	3.92376	4.09206	3.33306	4.44103	2.52607	3.31957	3.23378	3.32125	3.01826	2.73331	4.966	2.60157	2.49712	2.83437	3.09213	2.77062
PE 18:1;0-22:2;0	1.35796	1.30664	1.49878	1.10331	2.69549	1.37482	1.64003	2.15114	1.43528	1.00055	1.13701	1.55325	1.62713	1.56206	2.06915	1.47068	1.48109	1.44075	1.55902	1.20498	1.08273	2.97778	1.10543	1.33409	1.51867	1.63259	1.31004
PE 18:1;0-22:3;0	2.42273	1.693	2.03661	0.937677	3.13931	2.70428	1.65471	1.80593	0	1.81045	1.94079	2.25293	3.27053	1.64195	4.67288	1.71378	2.1693	2.20949	1.79936	1.87317	2.22362	2.57749	1.158	0	1.71928	2.71598	1.296
PE 18:1;0-22:4;0	4.76156	3.84027	4.08634	2.1881	5.46793	2.65063	2.43698	3.61207	0	3.76009	4.17698	4.88684	3.43524	2.58783	4.03092	2.49653	2.54487	2.17607	6.51379	4.17058	4.26603	4.87041	1.96548	2.43197	2.03749	2.13801	2.4097
PE 18:1;0-22:5;0	17.5555	14.626	13.1187	8.21336	17.8307	10.2334	7.72298	10.7769	0	13.5079	16.3973	18.2116	10.7627	8.53777	12.5012	5.63835	5.74571	6.58049	14.6106	14.9612	15.856	16.9008	6.73908	6.8457	7.15509	6.5627	5.71329
PE 18:1;0-22:6;0	10.8197	0	0	0	0	0	0	0	0	8.49241	0	11.4755	0	0	0	0	0	0	9.42079	8.54026	9.67584	0	0	0	0	0	0
PE 18:1;0-24:0;0	2.20391	2.14542	1.7268	1.59111	3.69654	1.63975	1.55615	2.25266	0.885279	1.35666	1.8875	1.91109	0.852426	0.689263	1.09672	0	0	0	2.46341	2.06346	2.4148	3.27854	1.68553	1.22731	1.33543	1.53275	1.53552
PE 18:1;0-24:1;0	2.67791	2.23768	2.21807	2.60841	6.6669	3.29213	3.11386	4.82088	2.24347	1.69675	2.02423	2.60182	1.33218	1.2357	2.05953	0.990611	0.869139	1.21955	2.29855	2.48934	2.55978	6.30054	2.69665	2.5893	3.1163	3.01216	2.72905
PE 18:2;0-18:2;0	1.00137	0.768978	0.530427	0.521152	1.19203	0.576761	0.38489	0.687587	0.0552974	0.610544	0.950188	0.862147	0.538135	0.40149	0.720081	0.254123	0.274444	0.290605	0.498349	0.613076	0.798677	1.23365	0.485496	0.247624	0.309691	0.39465	0.325506
PE 18:2;0-19:1;0	0	0	0	0	0	0	0	0	0	0	0	0.281499	0.11349	0	0	0	0.0513052	0	0	0.141901	0	0	0	0	0	0	0
PE 18:2;0-20:1;0	0.856752	1.053	0.84139	0.644979	1.39309	0.569623	1.09825	1.49711	0.402068	0.787968	1.24188	1.45053	1.41962	1.03504	1.73995	1.04288	1.41641	1.20979	1.12272	0.879587	0.853382	1.3203	0.788454	0.580814	0.646593	0.882104	0.888062
PE 18:2;0-20:2;0	0	0.463859	0	0	0	0.467185	0.688108	0.768766	0	0	0	0.350569	0.715717	0.604654	0.979882	0.644038	0.50396	0.898723	0.248889	0	0.366721	1.11676	0.552095	0	0.798488	0.437983	0.727065
PE 18:2;0-20:3;0	0	0	0	0	0.917	0	0.383476	0.565708	0	0.149247	0.218297	0.164393	0	0	0	0	0	0.274164	0	0.198781	0	1.13783	0	0	0	0.458779	0.424639
PE 18:2;0-20:4;0	0.131814	0.13249	0	0	0.700008	0	0	0	0	0	0	0	0	0	0	0	0	0	0.193549	0	0.140051	0	0.0324579	0	0	0	0
PE 18:2;0-22:1;0	0	0	0	0	0	0	0	0	0	0	0	0.127263	0	0.166755	0	0	0	0	0	0	0	0	0	0	0	0	0
PE 18:2;0-22:5;0	0	0	0	0	0	0	0	0	0	0	0	0	0	0	0	0	0	0	0	0	0	0	0	0	0	0	0
PE 18:2;0-24:0;0	0	0	0	0	0	0	0	0	0	0.100192	0	0	0	0	0	0	0	0	0	0	0	0	0	0	0	0	0
PE 20:0;0-20:4;0	0	0	0	0	0	0	0	0	0	0	0	0	0	0	0	0	0	0	0	0	0.0877808	0	0	0	0	0	0
PE 20:1;0-20:1;0	0	0	0	0	0	0	0.0705242	0.101105	0	0	0.0965168	0.0915276	0.252323	0.0874062	0.267483	0.26441	0.429537	0.293457	0.0836895	0	0	0.112335	0.0455441	0	0.0575508	0.0547862	0.0858006
PE 20:1;0-20:2;0	0	0	0	0	0	0	0	0.126757	0	0	0	0	0.185831	0.139727	0.18174	0.277265	0.299153	0.272177	0	0	0	0.162824	0	0	0	0	0.1162
PE 20:1;0-20:3;0	0	0	0	0	0.110347	0	0.0726154	0	1.35137	0.132442	0.0969136	0.0927895	0.187388	0.0895573	0.53669	0.151585	0.13611	0.163234	0	0.0476945	0	0.105436	0	0.260976	0.0778899	0.113182	0.0386649
PE 20:1;0-20:4;0	0.552545	0.433323	0.258957	0.130169	0.513432	0.177155	0	0	0	0.439512	0.575856	0.536831	0.481958	0.346795	0.394968	0.114474	0.271085	0.151023	0	0.40756	0.303773	0.439862	0.148334	0	0.11176	0.0936759	0.106712
PE 20:2;0-20:2;0	0	0	0	0	0	0	0.0367874	0	0	0	0	0	0.0484986	0	0.113409	0.0309966	0.0616685	0.0538495	0	0	0	0	0	0	0.0302643	0	0.0123795
PE 20:4;0-20:4;0	0	0	0	0	0	0	0	0	0	0	0	0	0	0	0	0	0	0	1.10881	0	0	0	0	0	0	0	0
PE O- 16:0;0-16:1;0	0.74239	0.632076	0.576642	0.994857	2.392	1.23838	0.915689	1.70678	0.772237	0.662166	0.731263	0.68852	0.877732	0.789016	1.25208	0.522761	0.646424	0.719599	0.795968	0.67833	0.727011	2.23122	0.923157	0.974618	0.98245	0.876682	0.967783
PE O- 16:0;0-17:1;0	0	0	0	0	0	0	0	0	0	0.00313577	0	0	0	0	0	0	0	0	0	0	0	0	0	0	0	0	0
PE O- 16:0;0-18:1;0	1.80492	1.56381	1.47675	2.18026	5.13369	2.69397	2.55074	4.41933	1.96415	2.03436	2.16298	2.17201	2.82857	2.48476	3.56448	1.88431	1.86636	2.11892	2.05969	1.82551	1.96166	4.48579	2.04115	2.0284	2.04366	2.18632	2.06711
PE O- 16:0;0-18:2;0	0.576113	0.454573	0.651535	0.385203	0.921558	0.32468	0.506505	0.733957	0.302623	0.48268	0.591454	0.66929	0.509969	0.446536	0.595964	0.400316	0.344458	0.376944	0.248793	0.441566	0.538188	0.842447	0.44589	0.191366	0.486257	0.457977	0.510204
PE O- 16:0;0-20:1;0	0.0472268	0.0671359	0.0538782	0.219422	0.568955	0.356611	0.273017	0.545176	0.184022	0.120852	0.168282	0.135746	0.551308	0.523189	0.846234	0.390854	0.374722	0.460516	0.0926184	0.0751902	0.0977962	0.479375	0.226016	0.213434	0.184571	0.107315	0.25863
PE O- 16:0;0-20:2;0	0	0	0	0.295691	0.81293	0.374833	0.541852	0.920213	0.24886	0	0.120961	0.126514	0.558755	0.564425	0.76939	0.420821	0.465992	0.431179	0.093514	0.0966256	0.11289	0.967104	0.325025	0.441004	0.449983	0.410569	0.404262
PE O- 16:0;0-20:3;0	0.640346	0.539925	0.604379	0.408561	1.23047	0.622541	0.668489	1.24065	0.313337	0.377971	0.487791	0.502533	0.781037	0.634872	0.90767	0.552061	0.469457	0.430797	0.667533	0.619164	0.50615	1.07327	0.476959	0.496785	0.639886	0.593335	0.510712
PE O- 16:0;0-20:4;0	0.919311	0.804368	0.950027	0.624496	1.85893	0.850512	0.513838	1.15518	0	0.967406	1.02571	1.31665	0.818636	0.666882	1.05817	0.456377	0.618666	0.586971	1.06209	0.956479	1.14197	1.4612	0.684338	0.715169	0.62305	0.492549	0.672822
PE O- 16:0;0-20:5;0	0	0.352026	0	0	0.580368	0	0	0.60876	0	0.528659	0.540749	0.433877	0	0.427323	0	0	0	0.260665	0.755025	0.678413	0	0.47456	0	0	0	0	0.302948
PE O- 16:0;0-22:1;0	0.560841	0.545787	0	0.853195	1.10943	0.562859	0.633936	0.849534	0.795491	0.258883	0	0.46547	0.507432	0.577656	0.64441	0.367412	0.514373	0.351509	0.443142	0.423229	0.449022	1.26647	0.870958	0.983237	0.716866	0.648555	0.688657
PE O- 16:0;0-22:2;0	0	0	0	0.163715	0.54571	0.165816	0.156635	0.583553	0	0	0	0	0.285491	0.326349	0.384565	0.0847547	0.148537	0.0944694	0	0	0	0.453721	0.123174	0.305026	0.150562	0.188164	0.251734
PE O- 16:0;0-22:3;0	0	0.149162	0.122118	0.40348	0.757251	0.243432	0.45543	0.765771	0	0	0.191239	0.212508	0.527336	0.425425	0.777487	0.34984	0.468595	0.491952	0.127269	0.156558	0	0.980564	0.510981	0.188749	0.520912	0.431156	0.463951
PE O- 16:0;0-22:4;0	0.157249	0.183591	0.140558	0.232176	0.550406	0.201251	0.50346	0.619395	0.200508	0.146912	0.141981	0.229221	0.542042	0.27509	0.211243	0.114956	0	0.172956	0	0.181707	0.229324	0.662202	0.192813	0	0.270061	0.193789	0.208557
PE O- 16:0;0-22:5;0	1.06927	0.755468	0.747474	0.527924	1.40472	0.377712	0.580844	0.422653	0.298613	0.777893	1.01374	1.27476	0.941428	0.687308	1.23462	0.508647	0.445611	0.599649	1.12659	0.903649	0.73267	1.53961	0.178822	0.45032	0.333424	0.603302	0.650093
PE O- 16:0;0-22:6;0	0	0.418909	0	0	0.69525	0	0	0	0	0	0.717456	0	0	0	0	0	0	0	0	0	0.472331	0.804307	0	0	0.566662	0	0
PE O- 16:1;0-12:0;0	0	0	0	0.821239	2.31205	1.09203	0.968739	1.47895	0	0	0	0	0	0.905234	1.19082	0	0.593657	0	0	0	0	1.30085	0.732435	0.897994	0	0.932058	0.732798
PE O- 16:1;0-14:0;0	0.954922	0.849439	0.586221	1.53379	3.5241	1.97739	1.9476	3.18869	1.35919	0.65036	0.655355	1.04529	1.08404	1.04646	1.60461	1.0739	0.964244	1.01043	0.875537	0.579579	0.896467	3.52322	1.42827	1.40548	1.95986	1.63432	1.79114
PE O- 16:1;0-14:1;0	2.01884	1.81022	1.77521	1.98314	4.37177	2.17219	2.39996	2.75492	1.36525	1.67204	1.7941	2.14463	1.86976	1.82919	2.07995	0.951159	1.08249	1.11814	2.06404	1.87906	2.02721	4.00928	1.78087	1.64158	1.46914	1.54248	1.47157
PE O- 16:1;0-16:0;0	5.08056	4.84714	4.2081	8.435	19.4119	9.94328	7.56503	12.3047	4.71175	4.08096	4.978	5.70552	7.43425	5.58882	9.29262	4.41111	4.58086	4.75592	5.32152	4.62168	5.16693	15.9406	7.1623	7.59767	6.51001	6.53946	6.28598
PE O- 16:1;0-16:1;0	12.1367	11.5132	10.9424	19.4617	48.1177	24.3688	25.0784	40.6855	18.5199	11.2161	13.561	14.1944	20.3949	18.2516	25.2741	14.4716	14.5072	16.1263	13.3144	12.5104	13.04	49.884	20.2822	20.6199	22.6246	22.9861	23.2215
PE O- 16:1;0-16:2;0	0.288868	0.308998	0.374635	0.231667	0.961888	0.570784	0.471297	0.949311	0.755187	0.388829	0.312789	0.318638	0.469338	0.223465	0.464615	0.513216	0.246788	0.1356	0	0.269156	0.561359	0.740352	0.47794	0.230442	0.26687	0.466485	0.501258
PE O- 16:1;0-17:1;0	0.797675	0.655277	0.624845	0.246028	0.580931	0.316258	0.32923	0.51209	0.272227	0.591772	0.719353	0.86574	0.334365	0.309218	0.364611	0.242879	0.241967	0.270467	0.583683	0.622109	0.76334	0.607852	0.169834	0.178242	0.375717	0.273275	0.279309
PE O- 16:1;0-18:1;0	100.357	94.0536	91.5205	112.477	274.371	141.118	167.992	266.099	117.05	88.0731	108.751	115.059	136.129	115.533	162.859	113.291	111.153	119.904	102.454	94.9507	101.439	257.385	105.217	107.696	152.32	146.156	142.438
PE O- 16:1;0-18:2;0	9.85539	8.90512	8.62134	8.11722	19.0642	9.58991	10.0482	15.4604	6.39581	8.84487	10.7716	11.6024	10.169	8.72485	12.0487	6.3523	6.6848	7.05751	10.4733	9.05064	10.1923	19.5938	7.79618	7.62401	8.92158	9.04076	8.99493
PE O- 16:1;0-18:3;0	1.09421	1.36906	1.22392	0.909113	1.86686	1.12573	1.17271	2.36976	1.16447	1.34503	1.2956	1.26414	1.19214	1.04588	0	0.926252	0.468282	0.900777	1.12089	1.31375	1.26324	2.14429	1.29887	1.22775	1.12499	0.988748	1.11586
PE O- 16:1;0-19:1;0	0.0572901	0.0483496	0.0807067	0.0351802	0.0873013	0.0499937	0.0688245	0.108551	0.0290201	0.0641054	0.0759122	0.0760281	0.0523231	0.0503413	0.0761238	0.0421498	0.0458758	0.0544352	0.0758655	0.0526347	0.0625839	0.0781491	0.0320395	0.0384579	0.0577301	0.0521239	0.0411961
PE O- 16:1;0-19:2;0	0	0.0474358	0	0	0.0826599	0	0.030241	0.0330857	0	0.0498839	0	0.0449133	0.0352867	0.0269498	0	0.0311773	0	0.0374402	0.0639375	0.0489993	0.0499183	0.0771602	0	0	0.0400936	0.0401792	0
PE O- 16:1;0-19:3;0	0	0	0	0	0	0	0	0	0	0	0.224132	0	0	0	0	0	0	0	0	0.33358	0	0	0	0	0	0	0
PE O- 16:1;0-20:0;0	0	0.0335859	0	0	0.283965	0	0.145577	0	0	0	0	0	0.330713	0	0	0	0	0	0	0.0423756	0	0	0	0	0	0.0606119	0
PE O- 16:1;0-20:1;0	4.15427	4.122	4.01748	9.80304	21.9696	11.4175	13.8145	22.5122	10.3795	5.1929	5.83408	6.67883	20.4037	16.6359	24.3533	16.57	17.5759	18.2487	4.40178	4.28062	4.86252	22.8866	9.76875	9.96242	12.2208	13.3068	12.4689
PE O- 16:1;0-20:2;0	2.29412	2.09802	1.8743	5.49861	12.5221	6.6246	8.52215	14.7808	6.33083	2.25455	3.07179	2.71129	8.65966	6.71324	9.79805	7.52666	7.5476	8.77849	2.17972	1.96652	2.09316	14.9146	5.8642	5.83457	8.43826	8.42491	8.77452
PE O- 16:1;0-20:3;0	14.364	14.2193	12.967	11.2333	27.2838	14.0828	13.6191	22.6475	10.3611	12.4394	15.7962	17.9276	15.8935	13.3181	19.3481	11.5455	11.3737	12.8172	14.5319	13.663	14.335	29.1676	11.3977	10.6234	14.1258	13.6791	13.7117
PE O- 16:1;0-20:4;0	55.0379	49.3497	44.8398	30.2994	77.8413	38.857	33.3136	53.1583	23.2037	45.9252	56.0718	60.3113	39.3483	33.074	47.8468	23.8195	23.4374	26.4	51.5633	49.1902	52.0418	70.3036	27.7256	28.3476	30.9754	28.877	27.1153
PE O- 16:1;0-20:5;0	13.443	11.3824	11.7455	6.96915	18.9951	9.3026	6.65719	10.9873	4.61585	12.893	16.1105	16.5282	9.61332	7.66213	11.2358	4.58088	4.78878	5.56896	13.6638	11.8093	14.4568	17.8817	6.71619	6.66766	6.19806	6.10383	5.80033
PE O- 16:1;0-21:2;0	0	0	0.0539048	0	0.14695	0.112289	0.098447	0.278462	0	0.0397512	0	0	0.112862	0.0685222	0.102089	0	0.0700531	0.0919032	0	0	0	0.15463	0	0	0.0810227	0.0755847	0.0884057
PE O- 16:1;0-21:3;0	0.133744	0.373807	0.357443	0.323855	0.53099	0.285613	0.347481	0.576101	0	0.195042	0.286454	0.28199	0.401887	0.18129	0.510618	0.604281	0.295128	0.338058	0	0.243449	0.178862	0.615898	0.276739	0	0.384676	0.413029	0.411036
PE O- 16:1;0-22:1;0	1.90876	1.65577	1.55685	3.88722	8.79038	4.93067	5.31524	8.88213	4.05313	1.70474	2.01969	2.28848	4.77961	4.14241	5.3706	3.59299	3.93388	3.92634	1.93673	1.64554	1.8971	8.62371	3.97867	3.75012	5.179	4.64773	4.54378
PE O- 16:1;0-22:2;0	1.08873	0.923345	0.860579	2.48429	6.78698	3.69145	4.24245	6.61016	3.06923	0.969122	1.01744	0.997347	3.66938	3.12155	4.83869	3.40433	3.24056	3.19099	0.956159	0.897114	1.01049	6.84408	3.13924	2.9713	4.18331	4.21285	4.09809
PE O- 16:1;0-22:3;0	2.93448	2.67631	2.72207	5.19917	13.2046	7.35089	8.70764	14.7207	6.13896	2.52036	3.29274	3.38337	9.4599	7.31585	11.7649	7.89611	8.00119	8.1165	3.06113	2.57616	3.03096	15.4423	5.76073	6.14413	8.48861	7.85555	8.12777
PE O- 16:1;0-22:4;0	7.73614	6.37602	5.98101	4.80084	16.0261	7.02171	5.36228	10.51	2.87426	6.10216	7.47444	8.56421	6.543	5.6155	9.0989	4.13294	3.64297	4.46738	7.31808	6.78751	7.08913	11.9512	3.97022	4.19985	4.84806	4.87347	4.48612
PE O- 16:1;0-22:5;0	44.5796	37.4813	35.5102	24.412	65.1746	33.6585	29.2614	46.0705	20.9805	34.5833	40.4791	46.0114	34.4468	28.8095	42.4435	19.106	20.006	22.6085	37.6698	36.5819	39.4463	55.8968	23.1137	23.9746	26.6955	25.5989	23.7889
PE O- 16:1;0-22:6;0	23.2538	19.7351	21.0647	11.4753	32.9786	16.1872	13.8671	22.2601	10.9544	18.4185	18.5558	27.1625	16.2998	16.5827	19.3531	10.4108	9.54534	12.1479	20.6314	20.436	23.2542	27.1008	10.4044	10.8537	12.6331	15.9772	12.9354
PE O- 16:1;0-24:1;0	0	0	0	0.508776	0.98865	0.276742	0.672875	1.01524	0.288108	0	0	0.151978	0.147613	0.109299	0.189498	0.119554	0.124897	0.106301	0	0.75425	0	1.11587	0.402279	0	0.60952	0.680126	0.681425
PE O- 16:1;0-24:2;0	0.139668	0	0	0.195705	0.853604	0.33984	0.499542	0.959606	0.281137	0	0	0	0.17181	0	0.162652	0.140291	0.153771	0	0	0	0	0.80893	0.315054	0.422217	0.43792	0.419947	0.632319
PE O- 16:1;0-24:3;0	0.218125	0.249221	0.155272	0.386885	0.75478	0.23614	0.555844	0.976071	0.29444	0.158588	0.249936	0.238593	0.155421	0.179442	0.152121	0.223909	0.157116	0.313728	0.170954	0.225607	0.170498	0.914211	0.448862	0.132167	0.497076	0.471774	0.559015
PE O- 16:1;0-24:4;0	0	0.178315	0.180341	0.194058	0.840214	0.367196	0	0.637183	0	0.196221	0.243509	0.313824	0.311207	0.165253	0.328146	0	0	0.144105	0.332625	0.222014	0.279467	0.459309	0.200326	0.251892	0.14129	0.190394	0.224902
PE O- 16:1;0-24:5;0	0.264095	0.521415	0	0.434902	0.523006	0	0	0	0	0.348568	0.402565	0.373928	0	0	0.481345	0	0.317389	0	0.412762	0	0.424343	0.580949	0	0	0.380542	0	0
PE O- 16:2;0-14:0;0	0	0	0	0	0	0	0	0.249994	0	0	0	0	0	0	0	0	0	0	0	0	0	0	0	0	0.271744	0.236076	0.268709
PE O- 16:2;0-16:0;0	0.469215	0.417512	0.339363	0.466965	0.927754	0.496082	0.394733	0.567949	0.663526	0.405778	0.359284	0.560158	0.447409	0.415378	0.528495	0.293877	0.388596	0.509305	0.454263	0.57735	0.666704	0.831242	0.505493	0.385541	0.674783	0.808731	0.4934
PE O- 16:2;0-16:1;0	0.334171	0.0936049	0.272257	0.271981	0.695278	0	0.539705	0.404279	0	0.231247	0.283914	0.203958	0.181694	0.300388	0.474996	0.217626	0.293642	0.346014	0.79372	0.164549	0.175335	0.788405	0.414363	0.237335	0.589373	0.409708	0.502161
PE O- 16:2;0-18:0;0	0.15245	0.162045	0	0.176875	0	0	0	0	0	0.157809	0	0.397485	0	0	0	0	0	0.43821	0.17982	0.432303	0.120367	0	0.148657	0	0.546089	0.214959	0.357252
PE O- 16:2;0-18:1;0	2.10889	1.84698	1.96808	1.8952	4.13189	2.61139	2.77219	4.63784	2.22348	1.62581	2.03618	2.53529	2.25124	2.0877	3.21388	1.69709	1.94823	2.17384	2.04761	1.97596	1.80385	4.68973	1.94203	1.69128	2.9756	2.62973	2.77395
PE O- 16:2;0-18:2;0	0	0	0	0.240808	0.281506	0	0	0	0	0	0.283523	0.398121	0.18396	0	0	0	0	0.234221	0	0	0	0.337351	0	0	0	0	0
PE O- 16:2;0-20:1;0	0	0	0	0	0	0	0.117228	0	0	0	0	0	0.119896	0.101276	0.217818	0.12818	0	0.127125	0.113293	0	0	0	0.102697	0	0.128493	0.140962	0.104775
PE O- 16:2;0-20:3;0	0	0	0	0	0	0	0	0	0	0	0	0	0	0	0.442642	0	0	0	0	0.42204	0	0.721931	0	0	0	0	0.261225
PE O- 16:2;0-20:4;0	1.35834	1.21941	0	0	0	0	0	0	0	0	0	0	0	0	0	0	0	0	0	1.74173	0	0	0	0	0	0	0
PE O- 16:2;0-22:3;0	0	0	0	0	0	0	0	0	0	0	0	0	0.15524	0	0	0	0	0	0	0	0	0	0	0	0	0	0
PE O- 17:0;0-16:1;0	0	0	0	0	0.614392	0	0	0.625979	0	0.311617	0	0	0	0	0	0	0	0	0	0	0	0	0	0	0	0	0
PE O- 17:0;0-16:2;0	0	0	0	0	0	0	0	0	0	0	0	0	0	0	0	0	0	0.0183927	0	0	0	0.0269287	0	0	0	0	0
PE O- 17:0;0-17:1;0	0.274342	0.278602	0.192011	0.199734	0.389599	0.264818	0.058932	0.285835	0.100544	0.288823	0.329584	0.344336	0.209835	0.255492	0.294471	0.106774	0.0977862	0.11405	0.297538	0.318849	0.28066	0.374481	0.170919	0.184837	0.0588746	0.0928904	0.122721
PE O- 17:0;0-18:2;0	0.446825	0.400862	0.380818	0.14753	0.384684	0.201835	0.19388	0.269067	0.186875	0.373039	0.48109	0.464311	0.229069	0.199678	0.226239	0.151044	0.134028	0.155278	0.435282	0.353801	0.374127	0.338123	0.164554	0.150447	0.188173	0.180353	0.16278
PE O- 17:0;0-18:3;0	0	0	0	0	0	0	0	0	0	0	0.0426065	0	0	0	0	0	0	0	0	0	0.0520911	0	0	0	0	0	0
PE O- 17:0;0-19:1;0	0	0.0418544	0	0	0.0394749	0.0361982	0.0215965	0.0312093	0	0.023269	0.0633445	0.0272773	0.0303289	0.0244184	0.0641824	0	0.0265315	0.0321546	0.0260445	0.0121906	0.0140841	0.0388233	0.0143765	0	0	0	0
PE O- 17:0;0-20:3;0	0.823413	0.874283	0.526741	0.378323	0.880166	0.432307	0.427788	0.491977	0.262532	0.425064	0.793725	0.75844	0.479597	0.41534	0.472736	0.450315	0.295257	0.336075	0.682806	0.548688	0.679663	0.834567	0.293968	0.326931	0.427769	0.451797	0.39422
PE O- 17:0;0-20:4;0	0.849386	0.753727	0.770766	0.340729	0.843893	0.636293	0.284727	0.676186	0	0.576516	0.801702	0.815237	0.379573	0.370313	0.416231	0.291606	0.305206	0.148739	0	0.83666	0.666564	0.768353	0.349434	0	0.357819	0.274434	0.381241
PE O- 17:1;0-16:0;0	0	0	0	0	0.343306	0	0	0.384519	0	0.172312	0	0	0	0	0	0	0	0	0	0	0	0	0	0	0	0	0
PE O- 17:1;0-16:1;0	2.30456	1.98015	1.80202	2.05853	4.77443	2.90523	2.55761	4.27429	2.14742	1.90744	2.26668	2.6868	2.74604	1.99955	2.67583	1.65429	1.86196	1.63289	2.49845	2.12479	2.54456	5.04169	2.15944	2.05244	2.50782	2.26075	2.19639
PE O- 17:1;0-17:0;0	0.0477043	0.0454936	0.0315272	0.0499504	0.171551	0	0.0375423	0.0437781	0	0.0563085	0.0514741	0.0599017	0.0688318	0	0.0512978	0.0236112	0	0.0335273	0.0315855	0.0459194	0.100001	0.0757764	0	0.0376872	0.0481647	0	0.0251291
PE O- 17:1;0-17:1;0	0.462675	0.399051	0.430109	0.388457	1.38789	0.269066	0.245334	0.717582	0.270774	0.50759	0.633819	0.672686	0.504085	0.364993	0.615157	0.165706	0.17812	0.119235	0.242785	0.412532	0.468148	1.21409	0.472794	0.472461	0.249465	0.407965	0.310452
PE O- 17:1;0-18:1;0	5.34781	4.82219	4.85262	4.11934	10.4813	5.33991	5.8888	8.66073	4.182	4.68829	5.70668	6.27875	5.64242	4.78369	6.4666	4.27776	4.25258	4.28183	5.22779	4.83192	5.03651	9.59885	4.33193	3.91145	5.493	5.13606	4.56794
PE O- 17:1;0-18:2;0	1.05057	1.06239	0.997182	0.908067	2.28546	1.02903	0.979864	1.33643	0.624061	0.929729	1.22502	1.26534	1.06315	0.904491	1.3344	0.72719	0.720442	0.672747	1.37798	1.17467	1.21159	2.0916	0.776085	0.778478	0.923495	0.907443	0.75622
PE O- 17:1;0-19:1;0	0.101305	0.124981	0.0873009	0.0900919	0.147549	0	0.123317	0.241919	0	0.194388	0.135719	0.137497	0.170652	0.115101	0.333844	0	0.0806634	0.125591	0.0985309	0.153835	0.16452	0.178777	0.107931	0.0910694	0.0724629	0.0967437	0
PE O- 17:1;0-20:2;0	0.129907	0.173067	0.198759	0.422195	0.916918	0.550201	0.548331	0.920763	0.771296	0.203728	0.228187	0.345373	0.678337	0.525195	0.843905	0.638373	0.703892	0.61254	0.296357	0.225693	0.214444	0.858517	0.351037	0.336464	0.660834	0.636549	0.609599
PE O- 17:1;0-20:3;0	1.0751	0.77061	0.882036	0.717069	1.32087	1.01882	0.691163	1.13779	0	0.65945	0.949214	0.931674	0.622376	0.831757	0.9707	0.95238	1.03682	0.628206	0	0.779064	0.781103	1.37474	0.613473	0	0.720654	0.723081	0.771996
PE O- 17:1;0-20:4;0	3.76305	3.32382	3.02534	1.60682	4.36992	2.02199	1.49129	2.43133	1.29686	3.39064	3.80151	3.75072	2.16817	1.86429	2.66278	1.52664	1.07365	1.45717	3.54144	3.01398	3.41583	3.20853	1.58302	1.48313	1.58534	1.3913	1.51942
PE O- 17:1;0-20:5;0	0	1.45181	0	0	1.99136	0	0	0	0	0	0	0	0	0	0	0	0	0	0	0	1.45517	0	0	0	0	0	0
PE O- 17:1;0-22:5;0	2.24751	2.12969	1.81549	0	1.11163	0	0	0	0	2.07827	2.02972	2.23418	0	0	1.1855	0	0	0	1.85412	1.57348	1.64379	0	0	0	0	0	0
PE O- 17:1;0-22:6;0	0	0	0	0	0	0	0	0	0	0	0	1.9552	0	0	0	0	0	0	0	0	0	0	0	0	0	0	0
PE O- 17:2;0-16:0;0	0.245219	0.195863	0.201264	0.083806	0.162672	0.116523	0.133837	0.149921	0.0863481	0.136353	0.145875	0.220438	0.140103	0.085964	0.14454	0.0932981	0.103717	0.0804287	0.211833	0.151439	0.231264	0.127299	0.0849043	0.0727385	0.107226	0.122373	0.096906
PE O- 17:2;0-18:0;0	0.0152048	0.0451947	0.0213121	0.0148988	0	0.0176702	0	0	0	0.0135443	0	0	0	0.0130389	0.0140549	0	0.00851037	0	0	0	0.0269803	0	0	0	0	0.0120322	0.0132307
PE O- 17:2;0-18:1;0	1.32586	1.12298	1.13343	0.807153	2.50713	1.23708	1.28613	1.79857	0.869138	1.0234	1.34561	1.41628	1.12328	1.183	1.49928	0.972323	0.849676	0.830531	1.32003	1.17878	1.20641	1.74978	0.802945	0.948223	1.06604	1.11095	0.903698
PE O- 17:2;0-18:2;0	0	0	0	0	0	0	0	0	0	0	0.336669	0	0	0	0	0	0	0	0	0.25606	0	0	0	0	0	0	0
PE O- 17:2;0-20:1;0	0	0	0	0	0	0	0	0	0	0	0	0	0.0538086	0	0	0	0	0	0	0	0	0	0	0	0.0743515	0	0
PE O- 17:2;0-20:3;0	0	0	0	0	0	0	0	0	0	0	0	0.27393	0	0	0	0	0	0	0	0	0	0	0	0	0	0	0
PE O- 17:2;0-20:4;0	0	0	0	0	0	0	0	0	0	0	0	0	0	0	0	0	0	0	0	0	0	0	0	0	0	0	0
PE O- 18:0;0-16:1;0	0.31555	0.243018	0.213789	0.332973	0.752563	0.372873	0.309513	0.487641	0.104881	0.294046	0.312131	0.311178	0.363333	0.339138	0.479778	0.19024	0.248613	0.204084	0.343962	0.300143	0.327433	0.739265	0.276592	0.244375	0.223841	0.269559	0.237093
PE O- 18:0;0-18:1;0	0.566098	0.592866	0.495812	0.815748	1.86906	1.17869	0.907314	1.58884	0.609087	0.779736	1.21361	1.01867	1.28025	1.28827	1.96887	0.960807	0.832719	1.18596	0.822605	0.693026	0.832457	1.53296	0.723202	0.678998	0.685063	0.390652	0.850137
PE O- 18:0;0-18:2;0	0.421684	0.377754	0.413773	0.0687839	0.570498	0.102458	0.286274	0.457911	0.146169	0.248747	0.350383	0.459679	0.342995	0.141113	0.203042	0.123926	0.159143	0.265085	0.397049	0.432611	0.459809	0.530059	0.121824	0.0888822	0.169201	0.154932	0.259868
PE O- 18:0;0-20:1;0	0.445477	0.164713	1.036	0.317002	0.368526	0.534612	0.404882	0.311479	0	0.462195	1.01741	0.4307	0.472025	0.593101	0.49213	0.569407	0.566259	0.509565	0.279529	0.355904	0.54307	0.282176	0	0	0.296727	0.303822	0.250109
PE O- 18:0;0-20:2;0	0	0	0	0	0	0.110641	0.106977	0.192734	0	0.0791487	0	0	0.0906205	0.101564	0.163135	0.149734	0.108442	0.114609	0.114292	0	0	0.195861	0	0	0.116733	0.072569	0.100282
PE O- 18:0;0-20:3;0	0.498851	0.357799	0.221512	0.100676	0.491399	0	0.184138	0.269077	0	0.376927	0.474911	0.525942	0.195488	0.371021	0.374298	0.278945	0.149746	0.314679	0.399428	0.395089	0.483537	0.477882	0.0937248	0.107775	0.22183	0.146785	0.178939
PE O- 18:0;0-20:4;0	0.643449	0.620867	0.644732	0.191857	0.895485	0.270253	0.250785	0.670377	0	0.529691	0.642574	0.652793	0.48869	0.597936	0.543814	0.202251	0.207007	0.456044	0.756941	0.744041	0.553759	0.398595	0.14822	0.146796	0.192614	0.191234	0.108293
PE O- 18:0;0-20:5;0	0.181135	0	0	0	0	0	0	0	0	0	0	0.170113	0	0	0	0	0	0	0	0	0	0	0	0	0	0	0
PE O- 18:0;0-22:3;0	0.153517	0	0	0	0	0	0.132511	0	0	0	0	0	0	0	0	0.144436	0	0	0	0	0	0.148097	0	0	0	0	0
PE O- 18:0;0-22:4;0	0	0.108391	0.109704	0	0	0	0	0	0	0	0	0	0	0	0	0	0	0	0	0	0	0	0	0	0	0	0
PE O- 18:0;0-22:5;0	0.25407	0.298895	0.24801	0.188783	0.265587	0	0	0.276088	0	0.234356	0.339609	0.373958	0	0.191062	0.233973	0	0.139001	0	0	0.234345	0.17621	0.333843	0	0	0	0	0
PE O- 18:1;0-12:0;0	0	0	0	0	0.114264	0	0	0	0	0	0	0	0	0	0	0	0	0	0	0	0	0	0	0	0	0	0
PE O- 18:1;0-14:0;0	0.481317	0.345447	0.360011	0.75278	1.81221	0.93158	0.865676	1.47944	0.636883	0.373155	0.350966	0.424061	0.960833	0.652282	1.0455	0.66682	0.658362	0.727974	0.475138	0.401267	0.333672	1.70686	0.611085	0.632911	0.825813	0.852861	0.797166
PE O- 18:1;0-14:1;0	0	0.0898602	0.0811859	0.273278	0.709418	0.157468	0.185875	0.553844	0	0	0.111807	0	0.198916	0.160489	0.355341	0.0749891	0.136828	0.0914741	0.112777	0	0.0956519	0.727949	0.268664	0.161614	0.176648	0.157075	0.161766
PE O- 18:1;0-16:0;0	1.58372	1.41581	1.1644	2.53372	5.68282	2.86146	2.48572	4.20718	1.72705	1.58462	1.74658	2.03008	3.50239	2.92241	4.06165	1.90292	1.97571	2.11914	1.6486	1.45342	1.54436	4.47569	2.00478	2.0649	2.04271	2.0291	1.95458
PE O- 18:1;0-16:1;0	6.06074	5.56094	5.29524	8.72439	21.2021	11.5132	12.3982	20.2192	9.37241	5.51302	6.87101	6.9912	10.9735	9.7356	13.6709	7.90626	8.30992	8.21768	6.28339	5.61704	6.81879	21.0704	8.72345	8.71209	10.9509	11.1063	10.1019
PE O- 18:1;0-16:2;0	0	0.076371	0	0	0.176989	0	0	0.167154	0.123193	0	0	0	0	0	0	0	0.106117	0.0923673	0	0.0823815	0.104804	0.179213	0	0	0.0977709	0	0.110062
PE O- 18:1;0-17:1;0	0.0777144	0.0765498	0.0797359	0.0171314	0.0819194	0.0490651	0.0600175	0.0701887	0.0327027	0.0698724	0.0991039	0.0865445	0.0530611	0.033541	0.0748682	0.0455709	0.0470882	0.0506263	0.0703193	0.0784262	0.0816987	0.0731015	0.0393213	0.0385875	0.0606836	0.0225123	0.0434476
PE O- 18:1;0-18:1;0	20.1084	19.6716	18.2649	20.5762	49.8182	25.651	30.0608	46.9669	21.369	18.923	22.0156	24.4279	28.3718	23.8463	32.9268	21.7487	21.7879	24.7443	20.6201	19.4343	19.6175	46.1434	19.1879	18.895	25.1664	24.3179	23.1188
PE O- 18:1;0-18:2;0	4.89628	4.20363	4.17072	3.10636	7.03358	4.03306	3.98784	6.2595	2.58132	4.22983	4.98988	5.34262	4.12013	3.64995	4.4164	2.76423	2.71399	2.66282	4.14725	4.31747	4.63915	6.98029	2.67651	2.80304	3.64268	3.48843	3.21522
PE O- 18:1;0-18:3;0	0.191651	0	0.165808	0.137375	0.329832	0.253308	0	0.250586	0	0	0.198271	0.183108	0.194567	0.143559	0.183929	0	0	0.0969967	0.169072	0.105913	0.233892	0.321479	0	0.106864	0.217256	0.173486	0.146727
PE O- 18:1;0-19:2;0	0	0	0	0	0	0	0	0	0	0	0	0	0	0	0	0	0	0	0	0	0	0.0678779	0	0	0	0	0
PE O- 18:1;0-20:0;0	0	0	0	0	0.336055	0	0.088802	0.163091	0	0	0	0.305757	0.151565	0	0	0	0	0	0	0	0	0	0	0	0	0	0
PE O- 18:1;0-20:1;0	1.41093	1.11389	1.39538	1.6766	3.73719	1.97378	2.56031	3.71086	1.95034	1.3707	1.86813	1.92164	4.01914	3.30892	4.70714	3.37167	3.95435	3.82772	1.54667	1.31513	1.2995	3.72051	1.6376	1.45759	2.45131	2.26183	2.03401
PE O- 18:1;0-20:2;0	0.686414	0.691137	0.834522	1.05711	2.38129	1.2772	1.81506	3.11987	1.56862	0.56083	0.776253	1.04716	1.98174	1.5937	2.2467	1.79806	1.55667	2.05167	0.645671	0.627691	0.669971	2.54905	0.8352	0.927948	1.88679	1.61592	1.76289
PE O- 18:1;0-20:3;0	5.58001	5.13064	4.69721	3.42287	8.14301	4.46074	3.97139	6.92119	2.74264	4.8349	5.74932	5.98479	5.02451	4.66067	6.16243	3.44636	3.95017	4.18711	5.43711	5.31557	5.66822	8.39262	3.54303	3.41759	4.33215	4.26959	3.66538
PE O- 18:1;0-20:4;0	10.0422	9.72557	8.00661	4.66573	13.8528	5.56171	5.39905	8.73858	2.9215	8.49139	11.1818	12.5521	7.04662	5.3395	8.51349	3.211	3.56542	3.953	9.34963	10.0753	9.09036	12.4336	3.80981	3.6502	4.74297	3.993	3.60072
PE O- 18:1;0-20:5;0	3.23012	3.42365	1.96491	1.4618	2.82642	0.944562	1.5633	2.08386	0	2.49345	2.78261	3.63266	1.93915	0.945099	1.12252	1.37392	0.673912	1.21104	1.69838	2.31864	2.63961	2.69272	1.37907	1.53658	0.696893	0	0.812682
PE O- 18:1;0-22:1;0	0.78273	0.7426	0	0.721474	1.97466	1.19715	1.24702	1.94556	0.923071	0.714916	0	0.599794	1.20992	0.831711	1.36702	1.11622	0.903516	1.20011	0.739894	0	0.762606	1.82455	0.488962	1.57262	1.03553	0.981885	0.915903
PE O- 18:1;0-22:2;0	0.267624	0.263414	0.211978	0.539116	1.2649	0.426631	0.986105	1.59627	0.652348	0.469796	0.270512	0.531678	0.963847	0.81207	1.00598	0.673889	0.668743	0.75949	0.242066	0.2379	0.174242	1.17618	0.318465	0.53412	0.614288	0.691649	0.564128
PE O- 18:1;0-22:3;0	0.752698	0.667032	0.590356	0.737853	1.87091	1.13719	1.3136	2.35245	1.0699	0.743007	0.941908	1.14773	1.61151	1.12818	2.18774	1.46881	1.32653	1.79444	0.766684	0.787082	0.743301	2.07117	0.764667	0.752739	1.1861	1.34469	1.32784
PE O- 18:1;0-22:4;0	1.82624	1.68383	1.4164	0.851775	2.36712	1.46432	1.10662	2.0636	1.11703	1.60487	1.87525	2.09324	1.32865	1.30862	1.79187	1.10616	1.18938	1.22207	1.5489	1.45008	1.53358	2.47647	1.14678	0.885766	1.05983	1.09316	0.950612
PE O- 18:1;0-22:5;0	8.8343	7.56605	8.1535	4.48142	11.5216	5.79632	5.07722	9.19937	3.53026	7.78557	9.46637	11.0072	6.76581	5.28422	7.07796	3.90558	3.78986	5.07352	7.71336	7.94965	8.37466	9.57691	3.62357	4.02946	4.59314	3.86647	4.26527
PE O- 18:1;0-22:6;0	2.85708	2.15061	2.48395	1.54566	2.92106	0	0.700403	1.07075	0	2.72817	2.9007	2.88468	1.73952	1.05903	1.81548	0.690366	0	0.542838	1.59397	2.11482	2.45222	2.93092	0.59749	0	0.776546	0.705286	0
PE O- 18:1;0-24:2;0	0	0	0	0	0	0	0	0	0	0	0	0	0	0	0	0	0	0	0	0	0	0	0	0	0	0	0
PE O- 18:2;0-12:0;0	0	0	0	0.43504	1.43391	0.572368	0.668097	1.25702	0.454207	0	0.483465	0	0.797128	0.590661	1.18207	0.68385	0.61408	0.720936	0	0	0	1.43521	0.618551	0.45394	0.499299	0.529079	0.628512
PE O- 18:2;0-14:0;0	1.50402	1.11615	1.20308	3.46865	8.93613	4.77073	6.07272	9.99191	4.43395	1.10044	1.48133	1.73061	4.94474	4.22224	5.75845	4.87069	4.91475	4.94063	1.33784	1.18477	1.41209	9.18268	3.68392	3.81285	5.97771	5.7299	5.52004
PE O- 18:2;0-14:1;0	0.22796	0.103476	0	0.893938	1.45283	1.04671	0.879961	1.74448	0.682144	0.329291	0.295129	0.260862	1.05633	0.954763	1.33985	0.569673	0.917259	0.567231	0	0.239411	0.213851	1.78753	0.855192	0.798028	0.75532	0.796837	0.717653
PE O- 18:2;0-15:0;0	0.0418116	0.0389498	0.0392331	0	0.0375129	0.0295665	0.0260199	0.0289906	0	0.0290225	0.0425735	0	0.0236838	0.0287856	0.0416857	0.0348694	0	0.0240689	0.0553493	0	0	0.0289463	0.019485	0.0244957	0.0306501	0.0187167	0.0237806
PE O- 18:2;0-16:0;0	17.3704	16.3186	15.0572	32.1138	79.5245	40.2274	46.9536	75.2704	31.926	16.4282	19.8833	21.1788	47.8214	38.9628	54.7989	37.2909	38.8379	39.1216	17.7728	16.5626	17.8378	71.6144	31.8144	32.2743	42.5322	42.518	40.1059
PE O- 18:2;0-16:1;0	9.30167	8.655	7.62119	17.6828	43.0739	22.3252	24.9077	39.9978	17.7784	8.28191	10.0965	10.6192	25.3404	20.1093	29.8612	18.7775	18.7017	20.2612	9.75648	9.26342	9.4065	47.214	17.8604	18.9082	23.685	23.137	23.6391
PE O- 18:2;0-16:2;0	0.384633	0	0	0.479044	1.54787	1.05943	0.862105	0.952639	0.517298	0	0.275899	0.329656	0.914946	0.888402	2.47542	0.496302	1.09859	0.806754	0.359652	0	0.395367	1.59245	0.467289	0.477543	1.04204	0.929552	1.06341
PE O- 18:2;0-17:0;0	0	0	0.020828	0	0.0158822	0	0	0.014492	0.023562	0.0136454	0.012151	0.0118922	0.0109837	0	0.0123255	0.01387	0	0.0159182	0	0	0	0	0	0.00986586	0.02219	0	0.00920098
PE O- 18:2;0-17:1;0	0.263298	0.32269	0.266936	0.228575	0.583515	0.232006	0.22987	0.343598	0.133679	0.35476	0.330685	0.421818	0.333282	0.280866	0.328234	0.220739	0.197549	0.21022	0.385002	0.345073	0.295961	0.555651	0.224333	0.171688	0.256491	0.211196	0.252765
PE O- 18:2;0-18:1;0	43.3999	38.5189	36.8985	48.9722	121.461	61.4002	78.9693	127.819	58.1091	36.679	43.5854	49.4446	70.8606	57.673	84.2333	66.2162	66.3911	72.0386	40.4946	38.4636	39.9995	115.321	46.1742	44.9033	74.3059	71.8844	71.3679
PE O- 18:2;0-18:2;0	7.13267	6.26428	6.12374	5.76077	14.5529	7.3107	8.30086	12.6602	6.56464	6.53729	7.51138	8.50022	8.23309	7.30288	10.2074	6.44861	6.711	7.26484	7.05465	6.75883	7.245	14.3918	5.88578	5.94452	7.84129	8.45676	8.09583
PE O- 18:2;0-18:3;0	0.599294	0.595846	0.451363	0.495577	2.0069	0.919502	0.672361	0.982815	0	0	0.480349	0.587333	0.642955	0.456638	0.745133	0.460927	0.475349	0.573642	0	0.451542	0.446997	2.77311	1.0471	0.460952	1.44527	0.707585	0.733104
PE O- 18:2;0-19:1;0	0.0894038	0.0884615	0	0.10287	0.148264	0.0784478	0.0755626	0.111795	0.215829	0.107608	0.0968965	0.110819	0.119586	0	0.136416	0.144722	0.133873	0.229407	0.0813916	0.0970561	0.0819802	0.15596	0.0529793	0.0528932	0.150628	0.0887659	0.114726
PE O- 18:2;0-19:2;0	0	0	0	0	0.0923955	0	0	0.149961	0	0	0.0628719	0.106198	0.0958137	0.0780507	0.128074	0	0	0.0854146	0	0	0	0	0	0	0.103365	0	0
PE O- 18:2;0-19:3;0	0	0	0	0	0	0	0	0	0	0	0	0	0	0	0	0	0.2004	0	0	0	0	0.427361	0	0	0	0	0
PE O- 18:2;0-20:0;0	0	0.140259	0	0.271167	0	0.162698	0.399676	0	0.21295	0	0.1267	0	0.708628	0.517165	0.716206	0.670741	0	0.716177	0	0	0.150834	0.785919	0.294935	0.320059	0	0.349794	0.377446
PE O- 18:2;0-20:1;0	2.20593	1.87938	2.11991	3.97682	9.88391	4.81168	7.64981	12.595	5.6552	2.30356	3.01209	3.03989	11.8955	9.10122	13.6595	13.2919	14.3474	15.3238	2.08189	1.85612	2.34106	10.3334	4.3857	4.45673	7.55182	7.46378	7.84134
PE O- 18:2;0-20:2;0	1.4619	1.32761	1.23036	3.2552	6.4898	3.64711	5.72184	9.52166	4.22621	1.30485	1.67505	2.07058	5.93241	5.23834	7.39848	6.73827	7.30399	8.45397	1.10461	1.31242	1.32946	8.39881	3.09005	3.10643	6.27849	6.3493	6.29917
PE O- 18:2;0-20:3;0	10.3123	9.09477	8.00459	6.40053	19.7952	8.92849	8.30569	16.6334	4.36829	8.80928	10.8141	11.3187	10.4748	8.04707	13.7516	7.58427	7.45281	9.32036	9.82215	9.35543	10.2129	19.1064	6.4737	5.68735	8.76214	8.71421	8.33304
PE O- 18:2;0-20:4;0	36.1769	30.7704	29.5145	20.418	56.9663	26.8078	25.4342	41.5191	18.0985	29.0157	36.8628	38.8086	29.6007	24.0918	37.1874	22.4941	21.7678	24.2832	33.8236	28.8398	30.9789	51.8903	19.2451	18.5315	27.0366	25.6042	24.909
PE O- 18:2;0-20:5;0	17.8905	17.1597	13.6478	10.5701	25.0255	14.7997	10.6333	18.1269	6.35464	16.922	23.7062	20.0913	14.6811	9.92153	17.7585	7.97652	8.74111	8.09582	17.161	16.1631	15.8952	25.1933	10.4115	8.88179	11.979	6.79175	8.1285
PE O- 18:2;0-20:6;0	0	0	0	0	0	0	0	0	0	0	0	0	0	0	0	0	0	0	0	0	0	0	0	0	0	0	0
PE O- 18:2;0-22:0;0	0	0	0	0	0	0	0	0	0	0	0	0	0	0	0	0	0	0	0	0	0	0	0	0	0	0	0.103414
PE O- 18:2;0-22:1;0	0.8552	1.01491	1.2775	1.68852	3.95198	2.4495	3.18515	5.1414	2.70207	0.815375	1.18089	1.19559	3.51296	2.87957	3.98241	3.28836	3.62555	3.72421	0.888801	1.1043	1.06989	4.52107	1.65836	1.71402	3.40036	3.6084	3.16199
PE O- 18:2;0-22:2;0	0.61269	0.535118	0.454918	0.896051	2.18867	1.34565	2.13826	3.37682	1.6607	0.389455	0.655015	0.589627	2.55455	1.88175	2.45395	2.57188	2.30268	2.42539	0.542158	0.41337	0.393277	2.87506	1.14838	1.20128	2.32261	2.52872	2.1374
PE O- 18:2;0-22:3;0	1.44931	1.45462	1.45871	2.37788	5.62193	3.24166	5.24123	7.88366	3.57709	1.33055	1.50232	1.92193	5.77645	4.54917	7.08801	6.78824	6.61436	7.70779	1.69639	1.45597	1.42017	6.82902	2.70209	2.719	5.62089	5.31919	5.76975
PE O- 18:2;0-22:4;0	4.31608	4.72326	4.12839	2.9673	7.49903	4.19396	4.24649	7.37166	3.16467	3.49705	4.36597	4.67378	4.59308	4.32326	5.99266	4.19284	4.08582	4.55896	3.78377	3.75464	4.32674	6.55417	2.59862	2.59259	3.80866	4.16622	3.83814
PE O- 18:2;0-22:5;0	21.9685	19.7396	19.171	10.6217	27.9591	15.7778	13.3841	21.0695	7.64832	18.339	21.8091	23.8609	15.6197	13.3636	20.2158	11.6131	12.6651	13.4403	19.468	18.7532	19.4861	23.8661	10.727	10.7112	12.5002	12.2566	12.0545
PE O- 18:2;0-22:6;0	16.683	14.5713	14.2254	10.2286	25.6715	13.4832	13.2866	21.687	9.21163	14.088	17.839	19.9758	15.0746	0	18.4513	11.8282	11.7287	13.4959	14.2368	14.6652	15.5756	25.4292	9.4353	9.27156	14.4919	12.9035	12.7943
PE O- 18:2;0-24:1;0	0	0	0	0.807833	2.29797	1.11264	1.48408	2.75076	1.26897	0	0	0	0	0	0.795649	0.672233	0	0.743392	0	0	0	2.43428	0.893066	0.673896	1.49634	1.70849	1.15894
PE O- 18:2;0-24:2;0	0	0	0	0	0	0	0.686423	1.1652	0	0	0	0	0	0	0	0	0	0	0	0	0	0	0	0	0	0.589669	0
PG 14:0;0-18:0;0	0	0	0	0	0	0	0.116838	0	0	0	0	0	0	0	0	0	0	0	0	0	0	0	0	0	0	0	0
PG 14:0;0-18:1;0	0.465031	0.372137	0.392821	0.634084	1.83104	0.663691	0.665781	1.25852	0.422211	0.367322	0.473542	0.543421	0.599647	0.467251	0.754417	0.301898	0.335889	0.437346	0.497849	0.422611	0.46444	1.39521	0.582957	0.513812	0.520329	0.602764	0.641669
PG 14:0;0-18:2;0	0	0	0	0	0.0733741	0	0	0	0	0	0	0	0	0	0	0	0	0	0	0	0	0.0587295	0	0	0	0.0438693	0
PG 16:0;0-16:1;0	0.636147	0.721451	0.551321	0.834566	2.22337	0.895819	0.627031	1.03434	0.415317	0.577924	0.697516	0.754652	0.724253	0.620841	0.89917	0.380179	0.329026	0.366321	0.736013	0.714672	0.764362	1.71473	0.803891	0.69428	0.546596	0.620407	0.597142
PG 16:0;0-18:0;0	0.888717	0.514966	0	0.437088	0	0.504236	0	0	0.402051	0	0	0	0	0	0	0	0	0	0	0	0	0	0	0	0	0	0
PG 16:0;0-18:1;0	8.1318	5.98118	5.34963	5.37639	16.6571	6.15894	4.41542	7.6525	3.23066	5.69453	6.97668	6.9883	5.39965	4.84717	6.51511	2.69701	2.64114	3.6588	7.41492	6.24737	6.06826	13.0331	4.90137	4.28489	3.73897	4.15649	4.1193
PG 16:0;0-18:2;0	0.19599	0.139133	0.105045	0.219746	0.576753	0.203907	0.201779	0.401312	0	0.121808	0.129112	0.196436	0.26801	0.18315	0.309653	0.142472	0.201721	0.187921	0.129189	0.121698	0.145402	0.49106	0.232265	0.207724	0.180455	0.212499	0.204488
PG 16:0;0-20:1;0	0	0	0	0	0.348333	0	0.0968866	0	0	0.0746637	0	0.2069	0.196024	0	0.186788	0	0	0	0	0	0	0	0.0983007	0	0	0	0.0911574
PG 16:0;0-20:2;0	0.241089	0	0	0	0.507757	0	0.20204	0.3424	0.0754146	0	0	0	0.247526	0	0.240709	0	0.127109	0.125733	0	0	0	0.25797	0.105279	0.108407	0.155951	0.17834	0.294821
PG 16:0;0-20:3;0	0.131131	0	0.0591857	0	0	0	0.107523	0.213259	0	0.0577246	0.0664628	0.115508	0.074766	0.064484	0.15179	0	0	0.0650553	0	0.135531	0	0.224617	0.101587	0.1619	0	0.112181	0
PG 16:0;0-20:4;0	0	0	0	0	0	0	0	0	0	0.0565278	0	0.119306	0	0	0	0	0	0	0	0	0	0	0	0	0.112734	0	0
PG 16:1;0-16:1;0	0.517633	0.408478	0	0.940537	2.29055	0.900095	0.727724	1.46856	0	0.398005	0.41998	0.511746	0.878947	0.672361	0.784179	0	0.338336	0.429275	0.387076	0.375944	0.500709	1.7969	0.894956	0.685671	0.679596	0.679064	0.815833
PG 16:1;0-18:0;0	0	0.548865	0	0	0	0	0.640722	0.832882	0	0	0	0.663158	0.728302	0	0.825101	0	0.420104	0	0	0.594383	0.579221	0	0.66323	0.559582	0	0	0
PG 16:1;0-18:1;0	4.46981	4.04078	2.92384	5.9907	18.1389	6.55459	7.09253	11.6053	3.978	3.69124	4.45165	5.3027	7.02249	5.28635	7.96331	3.84491	5.04968	5.08179	4.21731	3.9996	3.91268	15.9679	6.14324	5.6091	6.82199	6.40323	6.62757
PG 16:1;0-18:2;0	0.583404	0.442771	0	0.679836	2.53385	0.943775	0.832199	1.63928	0	0	0.409584	0.564299	0.948048	0.746471	1.12944	0.54372	0.735995	0.702819	0.552074	0.502419	0.42705	2.38625	0.906288	0.80981	1.0485	0.952512	1.02804
PG 16:1;0-19:1;0	0	0	0	0	0	0	0	0.130807	0	0	0	0.0546861	0.0680869	0	0	0	0	0	0	0	0	0	0	0	0	0	0
PG 16:1;0-20:1;0	0.209086	0.156348	0.112844	0.225931	0.754413	0.171263	0.300442	0.622352	0.186934	0.230185	0.210499	0.224824	0.536421	0.314367	0.599422	0.359256	0.536125	0.49471	0	0.114701	0.120594	0.689382	0.301189	0.234825	0.413097	0.320845	0.353547
PG 16:1;0-20:2;0	0.17905	0.196406	0.135763	0.417756	1.14183	0.418542	0.564615	0.927325	0.223351	0.164787	0.250871	0.205587	0.482866	0.352583	0.607061	0.459834	0.515306	0.561819	0.214679	0.219951	0.160158	1.20782	0.461831	0.377783	0.634663	0.698812	0.693487
PG 16:1;0-20:3;0	0.360836	0.465145	0.152449	0.380485	0.659501	0.504929	0.214043	0.878388	0	0.243116	0.291188	0.355516	0.304047	0.22357	0.290191	0.412973	0.37805	0.408133	0	0.294355	0.269609	0.694172	0.19562	0.352902	0.377948	0.499662	0.54851
PG 16:1;0-22:2;0	0	0	0	0	0	0	0	0	0	0	0	0	0	0	0	0	0	0	0	0	0	0	0	0	0	0	0.156417
PG 16:1;0-22:3;0	0	0	0	0	0.317044	0	0	0.14935	0	0	0.0717858	0.111938	0	0	0.239184	0	0	0	0	0	0	0	0	0	0	0	0
PG 16:1;0-22:4;0	0.0667826	0	0	0	0.208624	0	0	0	0	0.041585	0.401504	0.0510741	0	0	0	0.06792	0	0	0	0	0.0418914	0	0	0	0	0	0
PG 16:1;0-22:5;0	0.364013	0	0	0	0.475599	0	0	0	0	0	0.192377	0.403914	0	0	0	0	0	0	0	0	0.195657	0	0	0	0.353502	0.337548	0
PG 17:0;0-18:1;0	0.393092	0	0	0	0	0	0	0	0	0	0	0	0	0	0	0	0	0	0	0	0	0	0	0	0	0	0
PG 17:0;0-19:0;0	0	0	0	0	0	0	0	0	0	0	0	0	0	0	0	0	0	0	0	0	0	0	0	0	0	0	0
PG 17:1;0-18:1;0	0.463278	0	0	0	1.26308	0.414433	0.531256	0.761019	0	0.384821	0	0.398308	0.455507	0.478569	0.562005	0.407064	0.515003	0.38566	0.439769	0.412126	0	0.848628	0.392224	0	0.711636	0.594224	0.526884
PG 18:0;0-18:0;0	0	0	0	0	0	0	0	0	0	0	0.337194	0	0	0	0	0.387888	0	0	0	0	0	0	0	0	0	0	0
PG 18:0;0-18:1;0	4.95125	4.33739	2.6528	4.03141	10.5352	4.42153	3.82906	5.71514	2.66865	3.20688	5.20423	4.83304	4.30709	3.73791	4.77062	2.23611	2.49601	2.54069	4.71816	4.15076	4.15617	8.09309	3.13681	3.31969	2.8664	3.02346	2.97362
PG 18:0;0-18:2;0	0.400597	0.272538	0.212991	0	0.577823	0.22419	0.306451	0	0	0.144063	0.26105	0.314143	0.413502	0.236137	0.375575	0	0.207468	0.196599	0.270943	0.218324	0.236455	0.564401	0.163813	0.202702	0.275869	0.290421	0.160488
PG 18:0;0-20:2;0	0.0966167	0	0	0	0.161077	0	0.129842	0.171543	0	0	0.0515861	0	0.11019	0	0.131635	0	0	0	0	0	0	0	0	0	0	0	0
PG 18:0;0-20:3;0	0.0689608	0	0	0	0.182553	0	0.0894661	0.125321	0	0.0535923	0	0.0562246	0.0815267	0	0.0776348	0	0.0910968	0	0	0	0	0	0	0.0639811	0.0797251	0.10034	0.0711854
PG 18:0;0-20:6;0	0	0	0	0	0.264739	0	0	0	0	0	0.153689	0	0	0	0	0	0	0	0	0	0.139487	0	0	0	0	0	0
PG 18:1;0-18:1;0	10.5103	10.8348	7.29336	14.8921	43.919	17.3843	25.367	40.1509	7.30454	8.82162	10.5119	11.6798	20.4623	15.8879	22.9857	18.8884	21.0017	23.087	9.16679	8.51163	8.91872	35.9473	13.7761	12.2433	25.1197	23.4508	23.3904
PG 18:1;0-18:2;0	1.88739	2.09136	1.30331	2.94904	8.49817	3.38972	4.29513	6.56493	1.31942	1.50586	1.84946	2.13114	3.96544	2.87043	4.49361	2.80343	3.45706	3.82891	1.64315	1.59376	1.74674	7.69313	2.57956	2.38972	4.20115	3.96633	3.9418
PG 18:1;0-18:3;0	0	0	0.107172	0	0.640519	0	0.286931	0	0	0.141146	0.14062	0	0.391631	0.332713	0.433596	0	0	0	0	0	0.196891	0.74261	0.228075	0	0	0	0
PG 18:1;0-20:1;0	0.389297	0.525771	0.343892	0.783051	1.94427	0.81844	1.12771	2.02753	0.875835	0.600511	0.592091	0.806448	1.54294	1.25971	1.68055	1.6059	1.82642	2.08092	0.568599	0.534893	0.519868	1.94961	0.638958	0.730678	1.22557	1.15782	1.16924
PG 18:1;0-20:2;0	0.535285	0.403284	0.316504	1.18702	3.49023	1.4116	2.33126	3.80787	1.61598	0.553446	0.653096	0.623304	1.96459	1.65367	2.0663	2.21933	2.26398	2.81624	0.44515	0.535793	0.485968	3.43847	1.2088	0.949011	2.51974	2.58562	2.2482
PG 18:1;0-20:3;0	1.01167	0.933982	0.666652	1.09393	3.11788	1.454	1.69285	2.48299	1.12661	0.754033	0.75344	1.04619	1.46249	1.35278	1.41636	1.33723	1.36769	1.60577	0.643893	0.875259	0.703947	3.02022	1.17963	1.11935	2.07417	1.81697	2.0096
PG 18:1;0-20:4;0	0.467381	0	0	0.353177	1.19472	0.548329	0.532158	1.12345	0	0.27825	0	0.444378	0	0	0.695388	0.367696	0.414256	0.59661	0	0.356741	0.324431	0.857931	0.467358	0	0.695806	0	0.704167
PG 18:1;0-22:5;0	0	0	0.316248	0	0	0	0	0.781307	0	0	0.357812	0	0	0	0	0	0.326903	0	0	0	0	0.767795	0	0	0	0.543052	0.635114
PG 18:2;0-18:2;0	0.0727867	0.0967427	0.0281838	0.0986652	0.212625	0.1051	0.053971	0.33783	0	0.041987	0.0548239	0.0251848	0.104882	0.0652795	0.0915076	0.105905	0.126902	0.167159	0	0.0228495	0.0565296	0.259734	0.0618795	0.0718859	0.166394	0.17619	0.194563
PG 18:2;0-20:1;0	0	0	0	0	0.121732	0	0.123128	0.154722	0	0	0	0	0.104101	0	0.111126	0.103604	0.210353	0.182532	0	0	0	0	0	0	0.0993462	0	0.0790197
PG 18:2;0-20:2;0	0	0	0	0	0.484755	0	0.226657	0.398813	0.0497188	0	0	0	0.308457	0.141435	0.304247	0.227332	0.30876	0.345135	0	0	0	0.4973	0.116723	0	0.230709	0.253451	0.351227
PG 18:2;0-20:3;0	0	0	0	0.0365661	0.103836	0.0668793	0.0752184	0.136008	0	0	0	0	0	0.457929	0.0585019	0.0432401	0.0412596	0.0979796	0	0	0	0	0	0	0.118025	0.746425	0.0626044
PG 19:1;0-19:1;0	0	0	0	0	0	0	0.0381778	0	0	0	0	0	0	0	0	0.0266414	0	0	0	0	0	0	0	0	0	0	0
PG 20:3;0-20:3;0	0	0	0	0	0	0	0	0	0	0	0	0	0	0	0	0	0	0	0	0	0	0.0178932	0	0	0.500948	0	0
PI 14:0;0-16:1;0	0	0	0	0.610331	0	0	0	0	0	0	0	0	0	0	0	0	0	0	0	0	0	1.79283	0	0.92958	0	0	0
PI 14:0;0-18:0;0	0.781281	0	1.05298	0	0	0	0	0.878002	0	0	1.17183	0	0.898248	0	0.988657	0	0	0	0	0	0	1.57794	0.86029	0.905275	0	0.623042	0.637355
PI 14:0;0-18:1;0	2.64071	2.83359	2.95016	3.37867	7.96672	3.7915	3.37311	6.17072	1.91421	2.48965	3.17459	3.17048	3.55127	3.45308	4.30743	1.90454	1.32572	1.98315	3.18161	3.10132	2.7719	7.86114	2.84334	3.95693	2.73637	2.19955	2.59904
PI 14:0;0-18:2;0	0	0	0	0.185006	0.316768	0	0	0	0	0	0	0	0.205816	0	0.384874	0	0	0	0	0	0	0.595961	0.255315	0.310565	0	0	0
PI 14:0;0-20:1;0	0	0	0	0	0	0	0	0.512337	0	0	0	0	0	0	0.376558	0	0	0	0	0	0	0	0	0	0	0	0
PI 14:1;0-16:0;0	0	0	0	0.551048	0	0	0	0	0	0	0	0	0	0	0	0	0	0	0	0	0	1.46042	0	0.710814	0	0	0
PI 14:1;0-18:0;0	1.43902	1.43461	1.30791	1.7526	3.73203	2.11502	0	1.66768	0.490928	1.01905	1.53404	1.65772	1.31993	1.3731	1.99965	0.425611	0.363673	0.313366	1.9466	1.68396	0	4.67145	1.94988	2.29186	0.498525	0.64803	0.823807
PI 14:1;0-18:1;0	0	0	0.773137	1.24482	4.14991	2.51861	0	2.22415	0	0	0	1.12182	1.38317	1.75227	2.28654	0.54031	0	0.769932	2.13727	0	2.83842	4.72001	1.72224	2.29479	0	0.875462	0.620849
PI 15:0;0-18:1;0	0	0	0	0	0	0	0	0	0	0	0	0	0	0	0	0	0	0	0	0	0	0	0	0	0	0	0
PI 15:0;0-20:2;0	0	0.263023	0.427602	0	0	0.500485	0	0.503733	0.371829	0	0	0.452582	0	0.408005	0.685098	0.359519	0.427217	0.31842	0	0	0	0.82014	0	0.299014	0	0.404315	0.373417
PI 16:0;0-16:1;0	13.2036	12.2013	13.4309	14.1378	28.667	15.2055	9.18845	15.2827	6.18	11.9336	14.3731	16.4674	12.5609	12.3481	16.443	4.98805	3.84771	4.54299	15.6062	17.0749	15.2728	34.4925	14.5891	17.1337	6.39138	7.01922	8.24611
PI 16:0;0-16:2;0	0	0	0	0.531652	0	0	0	0	0	0	0	0	0	0	0	0	0	0	0	0	0	0	0	0	0	0	0
PI 16:0;0-17:1;0	0	0	0	0	0	0	0	0	0	0	0	0	0	0	0	0	0	0	0	0	0	0	0	0	0	0	0
PI 16:0;0-18:0;0	3.0112	3.37116	3.11654	1.26515	7.52348	0	0	5.87821	0	3.11862	3.07108	3.94876	3.34681	1.41796	3.13301	0	0	0.843645	3.84495	6.03492	0	4.59757	0	1.84304	1.51154	0	0
PI 16:0;0-18:1;0	55.7095	63.5641	58.8775	66.5159	166.505	74.507	59.2508	110.072	35.7856	55.5049	69.3399	71.6946	59.8088	62.0647	89.3497	36.0113	25.8237	34.4013	68.8262	55.8476	57.8205	155.853	54.8997	71.4425	47.0205	41.3928	48.7582
PI 16:0;0-18:2;0	5.0177	4.55569	5.81334	6.87042	15.4145	7.97588	5.57507	10.974	3.68406	5.51129	6.6893	6.17191	7.4468	6.83604	9.6245	4.32824	2.91367	3.7262	6.74907	5.50792	5.333	20.329	7.31662	9.67852	4.9329	5.38514	5.54807
PI 16:0;0-18:3;0	0	0	0	0.429804	0	0	0	0	0	0	0	0	0	0	0	0	0	0	0	0	0	0	0.454687	0.62547	0	0	0
PI 16:0;0-19:1;0	0.792359	0	1.05041	0	0	0	0	0	0	1.02143	0	0	0	0	0.858492	0	0	0	0	0	0	1.07099	0	0	0	0	0
PI 16:0;0-19:2;0	0	0	0	0	0	0	0	1.19852	0	0	0	0	0	0	0	0	0	0	0	0	0	0	0	0	0	0	0
PI 16:0;0-20:1;0	2.17803	2.74009	2.47854	3.03748	6.20603	3.85985	3.61719	0	2.84159	3.57132	3.28427	3.12623	4.4345	3.46586	5.14717	2.24536	1.68192	2.50115	2.65552	3.061	2.84393	5.49962	2.68286	3.35441	2.34872	1.59246	1.93799
PI 16:0;0-20:2;0	3.88295	4.85519	3.69148	9.55321	21.26	10.172	10.9365	22.9213	6.20772	4.4205	4.37738	5.36744	11.1021	11.2294	15.379	8.52188	6.11051	7.39838	5.21684	3.85031	3.4003	26.8947	10.0794	12.0437	10.1804	8.88683	10.3596
PI 16:0;0-20:3;0	5.88758	6.15168	5.09245	8.08023	20.4255	12.4204	9.60097	15.1261	5.14775	5.7937	6.4738	7.42827	12.5125	8.94676	13.8951	5.31267	4.0958	5.153	7.3572	7.4571	6.73847	23.0031	8.72461	9.53821	7.9264	6.629	8.22536
PI 16:0;0-20:4;0	12.1891	12.5201	10.4398	5.62821	15.03	8.89693	6.07687	8.83398	6.28999	9.45303	9.57704	11.6733	11.558	8.83608	8.12049	3.91018	3.62678	3.88969	14.2712	17.2501	10.9751	11.8035	5.22942	5.86084	4.16331	4.47637	6.26127
PI 16:0;0-21:3;0	0	0	0	0	0	0	0	0.822554	0	0	0	0	0	0	0	0	0	0	0	0	0	0	0	0	0	0	0
PI 16:0;0-22:1;0	0	0	0	0	0	0	0	0	0	0	0	0	0	0.111866	0.257401	0	0	0	0	0	0	0	0	0	0	0	0
PI 16:0;0-22:3;0	0.418621	0	0	0	0	0	0	1.81115	0	0	0	0	0	0.974514	1.23556	0.523084	0	0	0	0	0	1.88026	0	0	0	0	0.609952
PI 16:0;0-22:4;0	0	0	0	0	1.51819	0	0	0	0	0	0	1.17924	0	0	0	0	0	0	0	0	0	1.87439	0	0	0	0	0
PI 16:0;0-22:5;0	1.77803	2.853	1.68519	0	0	0	0	0	0	0	2.29763	2.5469	0	1.80457	1.77139	1.38199	0.709792	0	2.04951	0	0	3.13297	0	0	0	0	1.69107
PI 16:0;0-22:6;0	0	0	0	0	0	0	0	0	0	0	0	3.64583	0	0	0	0	0	0	0	0	0	0	0	0	0	0	0
PI 16:1;0-16:1;0	0	0	0.811341	1.45847	4.25986	3.06359	0	2.33007	2.07831	0	0	1.14301	1.48393	1.71962	2.51667	0	0	0.998687	2.56027	6.36394	3.50512	5.40206	2.14212	2.44609	0	1.0331	0.661922
PI 16:1;0-18:0;0	20.5273	24.3631	23.0231	24.4168	61.4404	25.7618	18.5673	32.8892	12.3051	22.685	25.7997	31.1225	22.5794	20.9504	30.9919	10.4672	8.36255	8.70276	27.0375	26.0717	24.1535	56.6936	21.468	26.4971	12.9285	13.0798	13.4564
PI 16:1;0-18:1;0	33.9501	36.0911	34.8792	53.1999	123.914	57.3675	42.8949	75.8047	27.4048	38.8324	46.4175	49.7623	56.6754	59.3256	83.7235	32.046	23.1201	29.5127	48.6298	41.3372	40.2761	141.774	52.201	68.2642	37.2679	35.3077	42.2854
PI 16:1;0-18:2;0	0	2.12362	0.923304	1.42362	3.56767	1.95141	2.4521	2.42981	1.759	2.05024	2.46154	2.86843	4.4245	2.20971	2.53733	0.901585	0.808706	1.94063	1.27912	0	0	5.58421	1.91062	2.34754	2.48414	2.336	1.20033
PI 16:1;0-19:1;0	0	0	0	0	0	0	0	0	0	0	0	0	0	0	0.287497	0.141338	0	0	0	0	0	0.400489	0	0.171365	0	0	0
PI 16:1;0-20:0;0	0	0	0	0	0	0	0	0	0	0	0	0	0	0	0	0	0	0	0	0	0	0	0.347176	0	0	0	0
PI 16:1;0-20:1;0	0.884198	0.993087	0.947081	1.59809	4.64644	1.68769	1.61111	4.01178	1.71939	1.75452	1.42109	1.91842	3.3958	3.4974	4.7846	2.74244	2.05131	2.6622	0.933236	0	0.930449	5.27217	1.9937	2.92121	1.8187	1.76666	2.52245
PI 16:1;0-20:2;0	0.501167	0	0.332718	1.62146	2.64321	1.21833	1.93117	2.58541	0.609909	0	0	0.946948	2.11094	2.11635	2.88165	1.30726	1.03921	1.05117	0	0	0	4.30821	1.54402	2.10796	1.83426	1.54508	1.76124
PI 16:1;0-20:3;0	0.672227	0	1.01182	0.775794	1.85652	1.59691	0	2.80632	0	0	0	0.700249	1.72618	2.76462	2.3092	0.766307	0.607453	0.8187	0	0	0	4.21288	1.43547	1.61203	0.904117	0.889401	1.72624
PI 16:1;0-20:4;0	3.25381	0	0	0	0	0	0	3.96063	0	2.59855	0	0	0	3.03123	3.09374	0	0	0	0	0	0	0	0	0	1.96935	0	0
PI 16:2;0-18:0;0	0	0	0	0	0	0	0	1.33442	0	0	0	0	0.849305	0	1.25268	0	0	0	0	0	0	2.00234	0.761007	1.09429	0	0	0
PI 16:2;0-18:1;0	0	0	1.13084	1.31094	4.03568	1.94976	0	2.84315	0	0	0	0	0	2.00323	2.52402	1.19683	1.01639	0	1.48127	0	0	4.38372	1.45515	2.06055	0	0	1.58668
PI 17:0;0-17:0;0	0.243795	0.386235	0.419142	0.208074	0.326786	0	0	0.251777	0	0.178146	0.338012	0.271858	0.2543	0.200109	0.267421	0	0	0.310998	0.189908	0.442446	0	0.240591	0	0.232961	0.421916	0	0
PI 17:0;0-18:1;0	1.03372	1.72889	1.15511	0.980563	2.90392	0	0	0	0	0.896093	1.71479	2.18958	0	1.12578	1.03934	0.877528	0	0.613826	1.78883	0	2.53115	1.27478	0	0	0	0	0.890775
PI 17:0;0-18:2;0	0	0	0.159281	0	0	0	0	0	0	0	0	0	0	0	0.146259	0.0874778	0	0	0	0	0	0.187021	0	0.102498	0	0	0
PI 17:0;0-20:2;0	0	0	0	0	0	0	0	0	0	0	0	0	0	0	0.250837	0.105916	0	0	0	0	0	0	0	0	0	0	0
PI 17:0;0-20:3;0	0	0	1.08348	0	0	0	0	0.574867	0	0	0	0.910326	0	0.464967	0.771488	0.26081	0	0	0	0	0	0.813736	0	0	0	0.453373	0
PI 17:1;0-18:0;0	0.840551	1.80998	0.975772	0.707415	1.38397	0	0	0	1.15256	0.893576	1.49024	1.78388	0	0.715949	0.704426	0.516844	0	0.298232	1.47807	0	0	1.09347	0	0	0	0	0.589395
PI 17:1;0-18:1;0	0	2.63448	2.07547	1.93558	5.90228	2.54313	0	2.0596	1.20446	2.73406	3.27508	3.02376	0	2.08993	2.61041	1.27656	1.01743	1.35799	2.9359	0	2.46675	3.30471	0	1.31822	2.10983	1.35414	1.4561
PI 17:1;0-18:2;0	0	0	0	0	0	0	0	4.92874	0	0	0	0	0	0	1.75466	0	0	0	0	0	0	0	2.32322	0	0	0	0
PI 17:1;0-19:1;0	0	0	0	0	0	0	0	0	0.453545	0	0	0	0	0	0	0	0	0	0	0	0	0	0	0	0	0	0
PI 17:1;0-20:1;0	0	0	0	0	0	0	0	0	0	0	0	0	0	0	0.363824	0	0.225532	0	0	0	0	0	0	0	0	0	0
PI 17:1;0-20:2;0	0	0	0	0	0	0	0	0	0	0	0	0	0	0	0	0	0	0	0	0	0	0	0	0	0	0	0
PI 18:0;0-18:1;0	69.9582	81.011	70.5105	78.3906	184.911	89.4289	90.3477	168.035	46.781	67.6355	78.0773	92.2522	80.6901	82.0055	118.691	55.1309	40.1753	47.5262	74.0794	66.8502	70.0788	165.686	67.4756	81.5092	62.2581	56.2784	62.2805
PI 18:0;0-18:2;0	10.1071	12.1188	10.8039	15.6241	43.3898	18.9031	18.3818	36.8606	9.53489	11.6937	11.9141	15.0462	18.3635	17.8157	25.934	12.4668	9.08808	11.1738	13.3677	11.1317	11.0929	48.7252	17.9604	21.8744	16.7255	14.7432	18.2332
PI 18:0;0-18:3;0	0	0	0	0	3.9019	0	1.95822	3.2136	1.10769	0	0	0	0	1.98425	2.70341	1.09383	0.630446	0.916369	0	0	0	5.99563	2.42397	3.17326	0	1.6622	2.13813
PI 18:0;0-19:2;0	0	1.36128	1.01383	0.960174	1.78248	0	1.6749	0	0	0	0	1.39915	0	1.13665	1.50869	0.944417	0.766524	0.947001	1.49228	0	0	3.13021	0	0	1.25158	1.08833	1.2563
PI 18:0;0-19:3;0	0	0	1.04683	0	0	0	0	1.30855	0	0	2.28443	0	0	0.69825	0.96568	0.666427	1.28019	0	0	0	0	1.83491	0	0.871231	0.873866	1.37749	0.807177
PI 18:0;0-20:1;0	0	2.31062	2.2984	0	3.53522	0	0	0	0	2.78364	3.31065	4.18337	0	2.26335	2.65855	0	0	1.02933	2.72294	0	3.17646	2.66909	0	0	0	0	0
PI 18:0;0-20:2;0	7.66951	8.10717	8.21558	20.3451	52.6663	24.9596	38.9368	67.0285	22.6168	9.75355	11.1298	11.2966	31.8172	30.8928	42.7098	31.294	22.7927	27.6581	9.44568	11.3626	0	60.9002	23.5719	28.8696	33.758	31.0512	33.9809
PI 18:0;0-20:3;0	32.4465	34.3683	30.7862	53.3574	138.399	64.9082	90.8723	165.94	50.9758	31.5181	35.2992	41.3475	78.357	75.9177	108.341	73.679	52.2119	67.3632	35.9338	36.0171	33.9269	162.632	58.2881	70.5114	89.4915	74.7733	86.5348
PI 18:0;0-20:4;0	52.9676	57.9046	55.079	36.9283	96.3385	46.3959	57.1843	91.1568	31.1743	52.8565	63.0117	67.4211	52.5326	51.501	72.0913	42.1539	29.0987	37.8365	58.9916	49.5454	51.8915	98.7382	35.8685	41.4799	49.4092	41.7469	45.2221
PI 18:0;0-20:5;0	1.95812	0	2.11198	1.7969	0	0	0	2.70907	0	0	2.48893	2.77781	0	2.29646	2.9319	0	0.807895	0	2.29404	0	0	4.8368	0	1.99778	0	1.44544	0
PI 18:0;0-21:3;0	0	0	0	0	3.3499	0	0	0	0	0	0	0	0	0	2.19487	1.58189	0	1.19239	0	0	0	3.29288	0	0	1.77756	1.28093	1.44873
PI 18:0;0-22:3;0	202.458	149.023	89.8539	72.2341	247.969	0	197.035	176.32	65.3654	118.736	118.787	191.004	335.913	79.2588	123.804	49.1015	33.7036	57.023	0	330.213	260.478	102.594	75.0141	66.5249	132.907	51.6972	90.6506
PI 18:0;0-22:4;0	20.1446	25.6802	20.2652	10.8583	25.8995	22.3407	0	15.9636	0	0	18.7833	26.2371	0	12.5497	12.6106	7.73254	7.53678	4.45058	28.9368	0	30.436	16.0724	12.7198	12.6421	8.67506	0	10.3019
PI 18:0;0-22:5;0	9.93202	11.0056	7.93617	4.59303	13.4605	0	7.72197	13.0936	4.22444	9.69276	7.98779	13.6611	14.2564	6.41083	6.89973	6.59072	4.08698	6.48489	12.2115	16.4427	10.9676	10.0642	5.52267	8.89548	6.23943	4.27549	0
PI 18:0;0-22:6;0	0	0	0	0	0	0	0	0	0	0	0	2.91436	0	0	0	0	0	0	0	0	0	0	0	0	0	0	0
PI 18:1;0-18:1;0	79.0797	87.6085	82.8995	111.737	289.508	130.378	140.902	269.147	78.607	85.3917	102.649	115.146	151.624	150.275	214.732	120.132	85.3701	109.589	95.0236	79.1653	82.5765	277.958	109.862	131.934	126.201	101.602	122.786
PI 18:1;0-18:2;0	12.2215	10.791	11.7247	16.5445	39.7859	21.1465	18.321	28.462	10.8588	11.6052	12.0642	16.2741	23.3558	21.1542	26.8921	12.9706	9.80886	12.5706	13.8346	13.7435	12.9277	42.699	16.5608	21.972	16.5706	15.1581	16.1408
PI 18:1;0-18:3;0	0	0	0	2.36645	6.80714	4.16318	3.88151	3.80461	0	0	2.91132	2.63642	0	0	3.46167	1.7073	0	0	0	0	2.45997	6.63629	2.55118	3.46978	2.24182	2.12915	0
PI 18:1;0-19:1;0	0	0.5719	0.869743	0.582351	1.60838	0	1.00557	0	1.14724	2.0206	2.60771	1.02257	0	0.819157	0.979525	0.630288	0.474052	0.699658	0.788169	0	0	1.83133	0	0	0.551145	0.616011	0.726239
PI 18:1;0-19:2;0	0	0	0	1.86163	5.21807	0	0	2.12628	0	0	0	1.55927	0	1.25996	1.75387	1.02827	0	0	0	0	0	2.87441	0	1.35603	1.23201	0	1.47825
PI 18:1;0-20:1;0	3.12536	4.44647	3.62174	5.92698	15.1665	6.37358	8.13615	12.714	4.48001	4.6088	5.5876	6.40734	11.1232	9.99988	13.4378	8.5988	6.78534	8.22685	4.40729	4.34629	0	13.8238	5.93458	7.07669	6.52826	5.47696	6.50189
PI 18:1;0-20:2;0	6.35823	7.11143	6.39993	19.7611	52.4494	24.0374	32.5959	59.5486	17.4318	7.8754	8.34166	10.1086	31.6034	29.4847	44.2402	28.177	19.5172	25.902	8.23447	7.3624	8.30612	64.4493	23.9671	29.1851	31.2714	26.3087	30.8769
PI 18:1;0-20:3;0	16.9151	21.0926	16.9427	30.1934	74.076	35.3585	40.0176	71.1141	22.6683	17.5351	22.8125	23.0142	41.0162	42.7248	56.4095	30.4155	22.5077	29.3162	20.823	17.9682	16.9772	87.3419	31.8285	39.0894	35.5738	31.0485	36.0255
PI 18:1;0-20:4;0	19.9746	24.0875	20.9695	17.121	44.7615	24.9291	23.8624	36.3388	13.3982	23.8237	24.8347	27.2657	26.4093	21.7455	27.9427	15.672	10.3116	17.914	25.0106	27.7624	25.1476	40.1678	17.4059	17.7227	19.623	15.6603	17.8812
PI 18:1;0-22:2;0	0	0	31.7861	38.997	187.314	0	0	72.2384	0	0	0	0	0	43.8971	51.3318	20.2391	15.4984	0	0	0	0	57.4478	34.9478	54.7417	0	25.9814	0
PI 18:1;0-22:3;0	6.95348	0	0	5.6652	23.8045	20.7649	0	13.8639	0	0	0	10.4905	0	10.7176	10.9757	6.67244	5.77439	4.7535	0	0	0	11.3909	8.31014	0	6.41272	13.6006	6.11095
PI 18:1;0-22:4;0	2.66494	0	1.92133	2.00807	6.09595	0	2.54652	0	1.78194	0	2.13038	0	0	2.69169	2.76098	0	1.66769	0	0	0	0	4.006	2.69212	0	2.05573	1.98953	7.31036
PI 18:1;0-22:5;0	5.12078	0	5.29441	3.35201	0	0	4.7721	8.61304	0	0	6.19328	3.659	0	4.89893	6.81539	0	2.63834	0	5.69496	0	0	7.68475	0	4.06888	4.71275	3.52952	0
PI 18:2;0-18:2;0	1.13049	0.857706	1.0025	0.818799	2.28382	0.821069	1.49722	1.87343	0.634285	1.82832	1.36742	1.23153	1.5069	2.27865	1.76843	0.904496	0.70672	1.26074	0.617184	0	0.829985	2.62833	0.90524	1.04788	1.06647	0.761138	1.21265
PI 18:2;0-20:1;0	0	0	0	0	0	0	0	1.12529	0	0	0	0	0	0.947701	1.28464	0.562352	0.586005	0.580844	0	0	0	0	0.319582	0	0	0.362048	0
PI 18:2;0-20:2;0	0	0	0	0	2.75458	0	0	3.68167	0	0	0	0	0	0	2.64303	1.48338	0.921611	0	0	0	0	3.88865	1.21547	1.46222	1.17055	1.57124	0.934655
PI 18:2;0-20:3;0	0	0	0	0	0	0	0	2.74001	0	0	0	0.624416	0	1.02272	2.30181	1.58384	1.11923	0	0	0	0	3.37002	1.41085	1.49983	1.4656	0.692986	0.925936
PI 18:2;0-20:4;0	0	0	0	0	5.1421	0	0	4.84606	0	0	0	0	0	0	3.65354	0	0	0	0	0	0	5.94364	0	0	0	1.72746	0
PI 20:0;0-20:3;0	0	0	0	0	0	0	0	0	0	0	0	0	0	12.0424	0	0	0	0	0	0	0	0	0	0	0	0	0
PI 20:1;0-20:2;0	0	0	0	0	0	0	0	0	0	0	0	0	0	16.7577	18.1727	13.887	10.2631	0	0	0	0	16.2867	0	0	0	0	0
PI 20:1;0-20:3;0	0	0	0	0	7.00432	0	0	0	0	0	0	0	0	4.8847	5.72077	3.55957	0	2.08881	0	0	0	2.37291	0	3.40188	0	2.60786	0
PI 20:1;0-20:4;0	0	0	0	0	0	0	0	0	0	0	0	0	0	1.00435	1.61838	1.14882	0	0	0	0	0	0	0	0	0	0	0
PI 20:2;0-20:2;0	0	0	0	0.951842	0	0	0	1.31203	0	0	0	0	48.2013	1.15101	1.56355	0	1.03318	1.13285	0	0	0	1.48471	0	0	0.831332	0	0
PI 20:2;0-20:3;0	0	0	0	0	0	0	0	0	0	0	0	0	0	0	0.702004	0	0	0	0	0	0	0	0	0	0	0.654556	0
PI 20:3;0-20:3;0	0	0	0	0	0	0	0	0	0	0	0	0	0	0	0	0	0	0	0	0	0	0	0	0	0	0	0
PS 14:0;0-18:1;0	1.79776	0	1.50351	1.27046	3.60383	0	0	0	0	0	1.43611	2.10216	2.42609	1.94387	2.0595	0	0	0	1.34053	0	1.16274	3.12542	1.76251	1.58241	0	0	0
PS 14:1;0-18:0;0	0	0	0	1.14314	0	0	0	0	0	0	0	0	0	1.18603	1.05681	0	0	0	0	0	0	2.34061	0	1.34601	0	0	0.667003
PS 16:0;0-16:1;0	5.75485	7.16569	4.92381	5.31644	12.6548	6.95781	0	0	0	6.80425	6.85221	7.06718	5.89932	4.39206	4.874	0	0	0	5.95956	0	3.65165	11.8926	7.33433	6.83967	0	0	1.42871
PS 16:0;0-18:0;0	5.6342	7.33758	6.56395	5.64466	10.3078	5.7964	4.76104	8.39469	3.55452	7.2546	6.22628	7.53399	7.24025	7.3022	7.6918	3.49193	2.4556	3.25548	5.57924	6.30269	4.90099	10.1944	5.24894	6.21775	3.1507	3.49585	4.22004
PS 16:0;0-18:1;0	53.8556	58.1579	47.1006	43.3471	116.489	44.1312	19.6758	38.745	9.22432	47.7929	59.1382	64.9658	42.0965	43.1711	56.3724	11.7086	8.29814	10.4299	53.1741	56.777	46.6641	100.149	39.3266	47.1965	11.7686	12.1363	14.0161
PS 16:0;0-18:2;0	2.40333	1.82327	2.1365	2.10412	4.04424	0	0	3.42102	1.127	2.35787	2.28233	2.24868	0	0	2.6977	1.40953	0	0	2.40906	0	0	4.98147	1.91217	2.12252	0	0	1.36282
PS 16:0;0-20:1;0	1.00415	0	0.958387	1.66895	2.97924	1.85161	1.44962	4.65513	0.716246	2.3369	2.53147	2.65266	4.60797	4.45704	5.73266	3.74457	2.34747	2.82241	0	0	0	6.34267	1.74288	2.6863	1.8555	1.38877	1.94246
PS 16:0;0-20:2;0	0	0	0	1.61564	2.60471	0	0	0	0	0	0	0	0	2.53619	1.99586	1.96507	0.883398	1.15378	0	0	0	4.2397	0	0	1.14913	0	1.17459
PS 16:0;0-20:3;0	0	0	1.13231	0	0	0	0	0	0	0	1.41987	1.33815	0	1.05117	0	0	0.405973	0	0.995073	0	0	1.80547	0	0	0	0	0
PS 16:0;0-22:0;0	0	0	0	0	0	0	0	0	0	0	0	0	0	0	0	0	0	0	0	0	0	0	0	3.94278	0	0	0
PS 16:0;0-22:1;0	0	0.847993	0.649401	0.371984	1.20786	0.601236	0.584969	0	0	0	0	0.49852	0.963962	1.00465	1.18069	0.722977	0.376871	0.774454	0	0	0	1.45734	0	0.514078	0.533448	0.710444	0.581103
PS 16:0;0-22:2;0	0	0	0	0	0	0	0	0	0	0	0	0	0	0	0	0	0	0	0	0	0	1.26907	0	0	0	0	0.366196
PS 16:0;0-22:3;0	0	0	0	0	0	0	0	0	0	0	0	0	0	0	0	0	0	0	0	0	0	0	0	0	1.38105	0	0
PS 16:0;0-24:1;0	0	0	0	0.274193	0	0	0	0	0	0	0	0	0	0	0	0	0	0	0	0	0	0	0.340844	0	0	0.369768	0
PS 16:1;0-18:0;0	27.9615	30.0579	26.8928	35.9164	94.7668	39.4102	33.0847	62.4734	18.1463	26.128	34.6343	36.2318	37.2043	41.5737	55.9123	22.8035	14.748	20.433	28.7722	31.0634	26.8328	105.705	35.7248	42.5582	26.2683	26.3283	29.3795
PS 16:1;0-18:1;0	9.18796	9.80767	9.09769	15.1123	32.3362	17.0128	15.8609	23.933	6.93148	8.02285	10.0034	11.5589	20.2501	22.0573	23.1828	9.99267	7.41039	10.0273	8.82215	0	0	43.7765	14.7425	19.6279	12.5609	13.1362	12.349
PS 16:1;0-20:0;0	1.40694	1.97526	1.38393	0	9.83918	0	2.06863	8.18807	1.89429	1.31664	3.67814	3.51233	5.37016	5.04957	5.98752	3.34257	2.06471	3.25308	2.18131	1.53403	0	8.88522	3.00446	3.93382	3.08886	2.55512	2.69384
PS 16:1;0-20:1;0	2.78465	2.37602	2.38624	5.28614	18.2926	6.2833	10.4474	17.6352	4.37946	2.36618	3.08851	3.89786	12.3014	14.0479	17.9251	12.5192	8.52665	12.1697	2.43006	1.41204	0	18.3797	6.01458	6.98401	7.51356	6.81379	8.3064
PS 16:1;0-20:2;0	0	0	0	0.995127	0	1.63259	1.4401	2.94713	0	0	0	0.56053	1.72145	1.76079	2.5334	1.10709	0.761489	1.08577	0	0	0	2.97918	1.225	1.26242	1.14548	0.953238	1.18562
PS 16:1;0-20:3;0	0	0	0	0	0	0	0	0	0	0	0	0	0	0	2.82607	0	0	0	0	0	0	0	0	0	0	0	0
PS 16:1;0-22:0;0	1.25054	1.29756	1.29939	1.23791	3.11387	1.67677	2.08786	0	1.1662	0	1.54479	1.64465	1.37826	2.00745	2.31247	1.28214	0.817164	0.926877	1.49894	0	0	4.3569	1.74081	1.91123	1.3374	1.39824	1.37026
PS 16:1;0-22:1;0	2.25976	2.25695	1.88471	3.21907	8.86588	4.64245	6.62703	10.5409	3.02067	1.85819	2.56831	3.51207	7.22632	7.78407	9.66582	7.01824	4.36963	6.29923	1.23913	1.16979	1.45713	10.9145	3.49343	4.40993	4.54181	4.60804	5.37738
PS 16:1;0-22:2;0	0	0	0	0	5.43275	0	3.43459	6.19336	0.74169	0	0	0	0	2.56772	1.73799	1.78831	1.33159	1.42541	0	0	0	4.45612	2.65124	1.26068	1.2566	1.59047	1.80771
PS 16:1;0-22:3;0	0	0	0	0	0	0	0	0	0	0	0	0	0	0	0	0	0	0	0	0	0	1.04083	0	0	0	0	0
PS 16:1;0-24:0;0	0.989291	0.586698	0.823589	0.915942	2.24469	0.864774	1.44661	2.83435	1.00117	0	0	0	0	0.584982	0.880292	0.468189	0.194602	0	0.582829	0	0	2.97655	1.40335	1.28568	1.13565	1.17018	0
PS 16:1;0-24:1;0	1.92516	1.06002	1.35463	3.15019	7.2879	2.96631	5.23496	0	2.67618	0.762939	0	0	0	2.00747	2.25173	1.52144	0	1.16099	0.735652	0	0	9.4742	3.76304	4.23473	3.81877	4.1803	4.6735
PS 16:1;0-24:2;0	0	0	0	0	0	0	0	0.961891	0	0	0	0	0	0.429261	0.659532	0	0	0	0	0	0	1.5004	0	0.573523	0	0	0
PS 17:0;0-17:1;0	0.982784	0	1.06096	0.997904	0	0	0	1.07115	0	0	0	0.812783	0	1.15572	1.17573	0.685641	0.533463	0	0	0	0	1.6271	0	0	0	0.758675	0.959084
PS 17:0;0-18:0;0	0	0	0	0	0	0	0	0	2.82068	0	0	0	0	0	0	0	0	0	0	0	0	0	0	0	0	0	0
PS 17:0;0-18:1;0	7.56957	6.60944	6.66546	3.22849	5.07816	0	0	0	1.25927	5.14715	8.44621	8.13317	0	3.7245	4.53196	0	0	1.703	5.3334	0	0	6.9035	0	4.61509	0	2.24456	2.04705
PS 17:0;0-20:1;0	0	0	0.362795	0	0	0	0	0	0	0	0	0	0	0	0.594594	0.499734	0	0	0	0	0	0	0	0	0	0	0
PS 17:0;0-20:2;0	0	0	0	0.0930514	0	0	0	0	0.14008	0	0	0	0	0	0.346775	0	0	0.33138	0	0	0	0	0	0	0	0	0
PS 17:0;0-20:3;0	0	0	0	0	0	0	0	0	2.13212	0	0	0	0	0	0	0	0	1.44431	0	0	0	0	0	0	0	0	0
PS 17:1;0-17:1;0	0.156929	0	0.182447	0.135726	0	0	0	0	0.149339	0.149527	0.25317	0.157607	0	0.237288	0.142796	0.132207	0.116417	0	0	0	0	0.242547	0.116397	0	0.188421	0.113547	0.108016
PS 17:1;0-18:0;0	2.02652	1.34392	1.50223	0.445987	0.59138	0	0	0	0	0.995908	1.42872	1.86086	0	0.518808	0.700621	0	0	0	1.21655	0	0	1.09563	0	0.760454	0	0	0.278915
PS 17:1;0-20:0;0	0	0	0	0	0	0	0	0	0	0	0	0	0	0	0	0.140625	0	0	0	0	0	0	0	0	0	0	0
PS 17:1;0-20:1;0	0	0	0	0	0	0	0	0	0	0	0	0	0	0.162384	0	0.207901	0.0994182	0	0	0	0	0	0	0	0	0	0.095065
PS 17:1;0-22:1;0	0	0	0	0	0	0	0	0	0	0	0	0	0	0	0	0.316097	0	0	0	0	0	0	0	0	0	0	0
PS 18:0;0-18:1;0	294.198	332.505	257.971	323.456	974.305	397.419	408.063	925.12	183.681	276.153	339.605	383.06	369.448	376.979	519.96	274.918	183.977	231.697	299.959	286.412	263.008	802.474	297.447	343.137	339.563	260.416	312.416
PS 18:0;0-18:2;0	22.5337	25.1376	22.3228	19.7328	53.9557	20.8607	17.7053	43.1973	9.55289	20.8799	29.3876	29.8958	21.4242	21.4584	32.959	14.9682	9.7255	12.516	22.6501	23.9791	19.8924	53.3515	15.5559	20.4953	16.2206	15.2215	17.8374
PS 18:0;0-18:3;0	0	0	0	0	0	0	0	0	0	0	0	0	0	0	0	0	0	0	0	0	0	0	0	0	0	0	0
PS 18:0;0-19:1;0	3.03036	0	0	0	0	0	0	0	0.992566	0	0	3.33343	0	0	2.21528	0.898152	0	0	0	0	0	4.0796	0	1.72228	0	0	0
PS 18:0;0-20:0;0	0	0	0	0	0	0	0	0	0	0	0	0	0	5.68065	4.92847	4.02801	0	0	0	0	0	0	0	1.12992	0	3.94877	0
PS 18:0;0-20:1;0	2.16998	1.79946	2.11748	2.09812	4.26681	1.93626	2.66426	0	1.73946	2.16898	2.28888	2.83152	2.97209	3.5482	5.05091	3.21886	2.27367	2.77101	1.91143	0	0	5.4048	2.0518	2.18839	1.80172	1.93121	1.96521
PS 18:0;0-20:2;0	5.31471	5.23124	4.57627	5.71764	12.5951	6.91494	9.9972	17.1175	4.83019	4.7275	5.18922	7.35803	10.3215	9.23295	12.8591	9.93752	6.83446	8.85929	5.15126	6.34973	4.34861	15.776	6.09223	6.61349	6.70812	7.64579	8.41984
PS 18:0;0-20:3;0	71.0653	60.7382	35.9847	24.7692	82.799	37.7464	41.2128	75.5698	9.88418	37.2839	48.9365	61.2023	32.7212	28.7532	37.6632	18.0754	13.1926	12.8419	54.2004	0	0	62.462	24.9803	27.8037	25.8757	18.0623	23.089
PS 18:0;0-20:4;0	0	0	0	0	0	0	0	16.5769	0	0	0	0	0	0	0	0	0	0	0	0	0	12.5984	0	0	0	0	0
PS 18:0;0-22:1;0	0	0	0.414259	0.581752	1.36902	0	0	1.82432	0	0	1.20373	1.17853	1.22862	1.41079	0	0.729944	0.566075	0	0.836387	0	0	1.80748	0.628142	0.76996	0.772796	0.612015	0.609947
PS 18:0;0-22:2;0	0	0	0	0	0	0	0.862011	0	0	0	0	0	0	0.691456	0.978442	0.696199	0.43636	0	0	0	0	1.66675	0	0	0	0	0.538225
PS 18:0;0-22:3;0	0	0	0	0	3.87973	0	0	4.36053	1.33021	0	0	2.29972	1.38174	1.75346	2.49498	0	1.00675	1.61809	0	0	0	3.89082	1.41495	1.42259	0	0	1.79503
PS 18:0;0-22:4;0	0	0	2.78819	2.26923	7.80904	0	0	0	0	4.27418	0	4.31942	2.66287	3.4079	4.69405	2.68286	1.7629	2.34266	4.12472	0	0	7.12311	3.26996	2.67272	2.60737	2.54651	2.55574
PS 18:0;0-22:5;0	0	0	0	0	8.65027	0	0	0	0	0	0	0	0	0	0	0	0	0	0	0	0	0	0	0	0	0	0
PS 18:0;0-22:6;0	14.0592	15.5224	9.84005	0	0	0	0	0	0	0	13.4515	0	0	0	0	0	0	0	0	0	23.0088	0	0	0	0	0	0
PS 18:0;0-24:1;0	0	0	0	0.358511	0	0	0.841459	1.68975	0	0	0.607447	0	0	0.439157	0.536911	0.204683	0	0	0	0	0	1.35061	0.67689	0.693749	0	0.907317	0.714789
PS 18:1;0-18:1;0	83.1896	91.6505	80.0872	126.544	357.338	142.246	161.07	349.279	77.3644	75.808	93.0538	109.115	141.332	146.105	211.893	116.714	77.4138	104.378	76.0296	77.1761	65.6281	319.582	108.101	136.64	128.578	112.657	131.837
PS 18:1;0-18:2;0	9.21313	6.96523	5.45438	6.79106	0	9.18269	8.06751	13.4341	4.34668	5.65101	7.07284	7.16164	9.11859	7.39451	9.94736	5.37038	3.66935	5.31235	5.56071	10.8141	0	14.4823	7.1014	7.59647	6.29648	5.68151	6.72044
PS 18:1;0-19:0;0	4.54472	7.5381	6.19705	5.59218	11.2418	0	0	12.4254	2.68444	6.15164	8.1571	5.7613	6.97947	7.22144	5.33516	2.94409	2.98858	3.6676	6.33048	0	0	9.97357	5.68421	4.64463	4.47261	4.81334	4.53158
PS 18:1;0-19:1;0	0	3.41022	0	1.92564	0	0	0	0	1.45946	3.45004	2.89235	0	0	2.99125	3.97922	2.5493	1.46961	2.62586	0	0	0	6.86941	0	0	0	2.91288	2.61158
PS 18:1;0-20:0;0	4.95746	5.03719	5.00784	4.69789	12.3425	7.0634	6.77723	0	4.14332	6.49769	7.94966	8.19499	7.17786	8.66069	12.0061	6.79654	4.72388	6.36349	5.62007	0	0	13.0046	4.39612	5.04562	4.384	4.77126	4.45926
PS 18:1;0-20:1;0	12.8272	12.9506	9.86258	17.8884	44.6791	22.0985	32.6186	59.1468	16.974	13.3798	16.9735	20.999	44.5038	46.1806	61.5476	57.9906	39.9697	51.5088	10.5933	14.3703	8.99278	44.2016	17.7466	19.6011	26.2598	24.3781	25.4971
PS 18:1;0-20:2;0	11.8603	0	6.22778	10.234	30.8523	17.4234	23.9022	40.9033	5.47842	7.73799	10.8142	11.8174	17.8194	16.1912	19.6542	13.6716	11.9462	11.5317	9.09244	0	0	28.4916	12.3222	12.5092	14.6205	10.9795	15.4029
PS 18:1;0-20:3;0	0	0	0	0	0	0	0	15.5865	0	0	0	0	0	0	0	0	0	0	0	0	0	9.55047	0	0	0	0	0
PS 18:1;0-20:4;0	0	0	0	0	0	0	0	0	0	0	0	0	0	0	3.67167	0	0	0	0	0	0	0	0	0	0	0	0
PS 18:1;0-21:1;0	0	0	0	0	0	0	0	0	0	0	0	0	0	0	3.589	2.18536	0	1.58874	0	0	0	0	0	0	0	0	0
PS 18:1;0-22:0;0	9.07126	8.74175	7.15955	5.95118	15.609	10.1752	14.6758	17.3052	6.70776	7.73195	8.98331	9.74651	8.5188	8.51042	10.7998	5.91838	3.81554	6.69905	6.98029	0	0	18.1093	6.88583	8.41051	7.01997	7.40544	7.72682
PS 18:1;0-22:1;0	13.2981	14.3909	13.5631	16.7991	44.2417	21.4046	31.1059	0	14.8731	14.488	18.949	22.5542	33.5174	32.525	41.575	33.4807	22.9779	28.8001	11.0308	0	0	39.7786	16.6226	17.7495	23.4299	21.7507	23.1212
PS 18:1;0-22:2;0	0	0	3.35219	4.64866	9.20518	6.08694	10.4048	12.3967	3.72598	3.80569	5.69735	2.7521	5.87548	5.2125	5.59288	7.21296	4.7966	6.17127	3.41926	0	0	8.98646	4.39366	3.31535	8.11644	7.05758	5.60067
PS 18:1;0-22:3;0	0	0	0.991609	1.24495	4.17045	0	6.14879	0	2.79929	0	0	1.46308	3.11264	2.72625	3.35194	2.78615	1.73909	2.35232	0	0	0	4.15811	1.65301	1.59524	2.26705	2.16855	2.30684
PS 18:1;0-24:0;0	0	6.61382	5.83598	5.55565	0	8.3829	10.2992	16.8948	4.90216	3.45104	4.47372	6.09076	0	3.72595	4.69614	2.26729	2.01523	2.19157	5.72403	0	0	14.1906	5.51152	6.27373	7.06123	6.0112	6.10865
PS 18:1;0-24:1;0	9.08883	8.99782	8.04433	13.2834	36.3308	18.9317	28.3737	49.5304	13.3078	5.6957	7.23816	8.62213	7.79629	9.15911	10.9365	6.88548	4.36943	6.038	7.33866	0	0	37.2883	16.2064	16.2583	20.224	20.0704	20.8704
PS 18:1;0-24:2;0	0	0	0	2.08766	0	0	0	0	2.18027	0	0	0	0	0	0	0	0	1.54059	0	0	0	5.54843	0	0	3.77359	2.59894	3.53472
PS 18:2;0-18:2;0	0	0	0	0	0	0	0	0	0	0	0	0	0	0	0.355968	0	0	0	0	0	0	0	0	0	0	0	0
PS 18:2;0-20:0;0	0	0	0.418589	0	0	0	0	0.819748	0	0	0	0	0	0.677434	0.793546	0	0.39894	0	0	0	0	0	0	0	0	0.326621	0
PS 18:2;0-20:1;0	0	0	0	1.85622	0	0	0	5.47996	0	0	0	3.49944	4.7636	2.65442	3.70976	2.83931	2.3636	1.78281	0	0	0	4.21711	1.85511	1.94858	0	1.42188	1.80084
PS 18:2;0-22:0;0	0	0	0	0	0	0	0	0	0	0	0	0	0	0	0.702077	0	0	0	0	0	0	0	0	0	0	0	0
PS 18:2;0-22:1;0	0	0	0	0.966757	1.32204	0	0	1.78238	0	0	0	0.903025	0.69522	1.33386	1.45851	1.18672	0.861218	0.986272	0	0	0	1.48508	0	0	0	1.07326	0.942923
PS 18:2;0-24:0;0	0.366256	0	0	0	0	0	0	0	0	0	0	0	0	0	0	0	0	0	0	0	0	0.881125	0	0	0	0	0
PS 18:2;0-24:1;0	0	0	0	0	0	0	0	0	0	0	0	0	0	0	0	0	0	0	0	0	0	1.42445	0	0	0	0.342069	0
PS 20:0;0-20:3;0	0	0	0	0	0	0	0	0	0	0	0	0	0	0	0.27981	0	0	0	0	0	0	0	0	0	0	0	0
PS 20:0;0-20:4;0	0	0	0	0	0	0	0	0	0	0	0	0	0	0.253672	0	0	0	0	0	0	0	0	0	0	0	0	0
PS 20:1;0-20:1;0	0	0	0	0	0	0	0	0	0	0	0	0	0	0.283039	0.405351	0.293157	0.207399	0.310139	0	0	0	0	0	0	0	0	0
PS 20:1;0-20:2;0	0	0	0	0	0	0	0	0	0	0	0	0	0	0.406244	0	0.79607	0	0	0	0	0	0	0	0	0	0	0
PS 20:1;0-20:3;0	0	0	0	0	0	0	0	0	0	0	0	0	0	0.744573	0.788434	0.998904	0.588007	0.762845	0	0	0	0	0	0	0	0	0
SM 30:1;4	0	0	0	0	0	0	0	0	1.81407	0	0	0	0	0	0	0	0	0	1.13207	0	0	0	0	0.661164	0	0	0
SM 32:0;2	1.04475	1.34453	1.15476	1.80603	3.4285	1.8524	2.249	3.63915	1.85839	1.12033	1.1616	1.49914	1.48566	1.73319	2.34551	2.24504	2.23973	2.17328	1.18846	1.0492	1.21603	2.43494	1.27231	1.46705	2.05914	1.96069	1.64925
SM 32:1;2	12.1698	12.5832	9.53109	16.0501	32.7472	15.692	18.446	28.3511	11.9096	11.6072	13.6747	15.7481	25.1655	21.1003	30.5794	21.9155	21.8371	23.7576	12.2761	10.2961	11.3283	27.1887	12.661	13.4314	16.2788	15.2038	15.1566
SM 32:2;2	0	0	0	0	0	0	0	0	0	0	0	0	0	0	1.23985	0.830807	0.798484	0	0	0	0	0	0	0	0	0	0
SM 34:0;2	15.2519	16.3055	11.384	15.3691	27.1162	14.4779	15.8344	26.9909	10.6979	12.1658	14.0968	17.2133	13.3627	12.8015	17.0084	11.8559	10.4199	11.9674	14.6937	12.7999	13.7052	21.5503	10.5658	10.4985	12.4836	12.0961	12.1642
SM 34:1;2	186.218	196.862	151.383	197.597	388.047	206.066	204.248	317.079	127.507	168.744	207.81	231.824	240.846	213.589	286.985	180.573	170.458	190.273	195.918	176.549	182.872	335.369	155.908	162.887	173.817	163.731	163.619
SM 34:1;3	1.59909	1.71859	1.64472	0	0	0.917816	0	0	0	1.80053	0	1.90369	0.97258	0.98553	0	0.774581	0.935641	0.951074	1.513	0.820935	1.14673	0	0	0	0	0	0
SM 34:2;2	6.46455	6.43818	5.07926	5.64225	12.1493	6.20165	6.16005	9.9639	4.2449	5.64843	6.86995	7.54458	8.09398	6.8572	9.61347	6.36592	5.8714	6.96907	6.70369	5.8684	6.96248	12.6141	5.24978	5.76152	6.52598	6.47895	5.66858
SM 36:1;2	3.66906	4.78343	2.97764	3.79367	7.12898	4.114	4.11411	5.93535	2.30548	4.32377	5.56598	6.00393	8.19014	7.08913	9.36238	6.6069	6.08568	6.22881	4.15393	3.55306	3.70319	6.44755	2.954	2.89305	3.41431	2.98224	2.88483
SM 36:2;2	0	0	0	0	0	0	0	0	0	0	0	0.853071	1.28408	1.04374	1.34463	1.09829	1.27977	1.0927	0	0	0	0	0	0	0	0	0
SM 38:1;2	2.93776	2.86443	2.14264	2.5843	6.52436	2.79255	3.03987	4.24557	1.92538	3.1696	3.85531	4.57006	6.93617	5.6161	7.19075	5.49348	5.30748	5.80341	2.91504	2.63612	2.74226	4.87334	2.41634	2.27832	2.51802	2.45147	2.45579
SM 38:2;2	0	0	0	0	0	0	0	0	0	0	0	0	2.36922	1.94075	2.66792	2.35495	2.70011	2.87331	0	0	0	0	0	0	0	0	0
SM 40:1;2	8.29026	9.10253	6.39673	8.96465	17.2636	9.23982	8.87136	13.9549	4.83167	7.7242	9.91062	10.5172	10.2079	9.00268	11.6065	8.01296	7.38589	8.18106	8.21374	8.25422	7.96722	13.7561	6.5241	6.8945	6.63239	7.26442	7.08546
SM 40:2;2	4.15087	4.43072	3.82145	5.78036	12.4191	6.172	6.78219	10.1268	4.34464	4.63481	5.41096	6.00544	10.5992	9.31231	13.0785	10.6177	10.459	10.487	4.33117	4.11521	4.27223	10.787	4.64911	4.67075	6.08981	6.53459	6.51878
SM 42:1;2	17.4438	17.9774	13.9497	16.3954	32.5392	16.563	18.4784	28.1942	11.2514	12.8708	14.9238	17.2108	11.615	10.4626	14.4671	9.80214	8.1624	9.97866	15.5858	15.4693	16.2066	25.8455	12.4117	12.3483	15.0284	14.6608	14.0316
SM 42:2;2	53.1158	57.6556	44.7141	68.4829	129.845	66.154	72.7424	113.253	41.3516	41.9487	48.8007	59.6011	52.9597	47.1216	63.9834	42.4214	37.9023	42.4702	51.1989	49.5945	49.2134	104.334	50.8478	51.8146	56.5265	55.8011	55.2808
SM 42:2;3	0	1.02843	0.719149	0.938095	0	0.97168	0	0	0	0.825738	0	0	0	0	0	0	0	0	1.292	0.748856	0.750331	0	0	0	0	0	0
SM 44:2;2	4.98771	5.28332	4.01546	7.11413	14.1955	7.54128	10.1539	14.0063	5.93347	3.60476	4.2436	4.28426	3.91099	3.58691	5.13828	3.47822	2.69489	3.63608	4.43742	4.74637	4.94492	12.3384	5.04837	5.57508	8.85742	8.13343	8.10575
TAG 44:0;0	0	0	0	0	0	0	0	0	0	0	0	0	0	0	0	0	0	0	0	0	0	0	0	0	0	0	0
TAG 44:1;0	0	0	0	0	2.64807	0	0	3.02943	0	0	0	0	0	0	0	0	0	0	0	0	0	0	1.40128	0.935361	0	2.09466	1.8724
TAG 46:0;0	0	1.36502	0	0	2.52965	1.6077	1.66161	2.65252	0	1.07648	1.40054	2.28611	0	0	0	0	0	0	0	0	0	2.01829	1.22865	0	0	1.39039	1.44861
TAG 46:1;0	2.70611	1.60387	1.02696	3.80133	8.80743	3.94857	6.4469	9.37964	5.26512	1.28448	1.74448	2.63014	3.19548	2.59656	3.35993	2.72224	2.74543	2.98902	1.86294	2.10601	1.55722	7.78845	4.66323	3.4375	6.84299	5.7645	6.32411
TAG 46:2;0	0	0	0	2.94591	5.29721	2.84686	4.31278	5.92646	2.98638	0	0	0	1.77978	0	2.35203	0	1.8323	0	0	0	0	0	3.23127	2.86297	4.25653	4.78329	4.71475
TAG 46:3;0	0	0	0	0	0	0	0	0	0	0	0	0	0	0	0	0	0	0	0	0	0	1.40177	0	0	0	0	0
TAG 47:0;0	0	0	0	0	0	0	0	0	0	0	0	0	0	0	0	0	0	0	0	0	0	0	0	0	0	0	0
TAG 48:0;0	2.6011	0	0	0	3.31785	0	0	0	2.84548	0	0	4.09915	0	0	0	0	0	0	2.5376	0	0	2.56136	0	0	0	0	0
TAG 48:1;0	7.29482	4.74687	3.4166	7.33321	17.069	9.18299	11.9	19.3366	9.64684	4.54257	6.04714	6.82845	6.28081	4.85195	7.39924	6.04395	5.7211	6.59789	5.133	5.02013	5.35983	15.8236	7.69788	6.66944	11.9647	11.1467	12.1258
TAG 48:2;0	4.71377	3.24226	2.66168	9.30545	20.0067	9.68049	15.7279	22.9157	11.8966	3.20149	3.97372	5.34995	7.23205	5.41428	8.83859	7.15041	6.74214	7.41156	3.19221	3.21532	3.38751	18.6878	9.88242	8.03172	17.1172	16.3599	16.0066
TAG 48:3;0	0	0	0	2.78298	5.96891	2.87961	4.82123	5.7159	3.57171	0	0	0	2.39057	1.8469	2.07098	2.15453	2.27982	2.19271	0	0	0	6.91517	3.58508	2.81695	4.89475	4.59859	5.006
TAG 49:2;0	0	0	0	0	0	0	0	0	0	0	0	0	0	0	0	0	0	0	0	0	0	0	0	0	0	0	0
TAG 50:0;0	0	0	0	0	0	0	0	0	0	0	0	0	0	0	0	0	0	0	0	0	0	0	0	0	0	0	0
TAG 50:1;0	9.45441	7.58662	5.42528	7.75556	18.5444	8.91315	12.7482	18.2121	8.73583	7.78356	8.97697	11.4286	7.44816	5.97473	8.46678	6.83835	6.43637	6.82792	7.56866	7.55544	8.05461	14.4435	7.77201	5.94171	10.2398	10.2549	10.1706
TAG 50:2;0	14.7134	11.2885	7.26811	18.5369	43.699	20.8162	35.7217	52.2389	25.7363	9.46039	11.0814	14.5556	18.0478	14.9807	20.3843	19.143	19.5316	21.3137	10.2605	9.26687	9.65137	36.8968	18.1815	16.2273	38.7543	36.7164	35.4087
TAG 50:3;0	4.92572	3.54008	2.63912	8.98982	20.4277	9.22035	18.5352	24.3673	11.0772	3.83278	4.15845	5.05304	9.30512	6.48861	9.0053	8.91443	9.06527	10.1345	3.87874	3.43397	3.23544	19.1301	9.90792	8.62301	20.9414	19.254	18.5706
TAG 50:4;0	0	0	0	0	0	0	0	0	0	0	0	0	0	0	0	0	0	0	0	0	0	0	2.32762	0	0	0	0
TAG 51:2;0	0	0	0	0	2.31786	0	2.06221	2.96597	0	0	1.36366	1.89361	0	0	0	0	0	1.72472	0	0	0	1.52409	1.27424	0	2.51362	2.27782	1.96292
TAG 51:3;0	0	0	0	0	0	0	0	1.78495	0	0	0	0	0	0	0	0	0	0	0	0	0	0	0	0	1.60166	0	0
TAG 52:0;0	0	0	0	0	0	0	0	0	0	0	0	0	0	0	0	0	0	0	0	0	0	0	0	0	0	0	0
TAG 52:1;0	4.95697	3.83848	0	2.69725	6.79572	2.88698	0	0	0	0	0	5.89935	0	0	3.95625	2.47895	0	0	3.82056	3.84562	3.36564	4.65133	0	0	0	3.24536	0
TAG 52:2;0	23.69	17.2765	11.8253	22.3833	54.5232	24.8068	44.3132	65.0973	30.1558	16.0362	17.1592	22.8636	23.5326	20.3168	27.0745	27.7127	25.3292	29.4133	15.9427	14.9401	15.6004	39.0126	19.8934	16.0675	44.519	43.1426	39.8031
TAG 52:3;0	0	11.8659	7.75662	19.1922	46.9868	20.8121	43.7814	61.4637	28.9113	10.2858	9.6735	13.4934	21.2718	17.4953	23.7359	27.0833	27.5028	29.8919	9.62312	9.34858	9.32344	36.1108	19.2973	16.2399	51.6683	47.2003	47.3264
TAG 52:4;0	2.5986	1.58727	0	3.30477	6.90248	3.63839	6.96282	9.54995	4.34085	0	1.42699	2.11373	3.49548	2.68391	3.72538	3.9764	4.0829	4.19544	0	0	0	6.93313	3.26998	2.91975	7.95375	7.67573	7.75459
TAG 53:2;0	0	0	0	0	1.81165	0	1.4007	2.20558	0	0	0	1.30429	0	0	0	0	0	0	0	0	0	0	0	0	1.587	1.19793	1.43588
TAG 53:3;0	1.35589	0	0	0	2.26879	1.31679	2.47156	3.86569	0	0	0	1.27586	1.23765	1.4706	1.58952	1.8543	1.29431	1.96901	0	0	0	1.858	0	0	2.75406	2.08255	2.71145
TAG 54:0;0	0	0	0	0	0	0	0	0	0	0	0	0	0	0	0	0	0	0	0	0	0	0	0	0	0	0	0
TAG 54:1;0	0	0	0	0	0	0	0	1.55471	0	0	1.13404	0	0	0	0	0	0	0	0	0	0	0	0	0	0	0	0
TAG 54:2;0	0	0	5.28254	6.38237	14.5482	7.68342	13.5055	19.814	7.3875	0	7.9744	9.6949	8.65101	0	10.7085	10.4267	0	0	6.42026	0	6.79554	0	6.38811	4.46611	11.932	12.3094	0
TAG 54:3;0	32.1597	22.4075	16.6805	31.6444	81.9121	38.5164	55.5753	88.5915	41.3187	18.6415	19.0583	26.7748	33.5212	33.8363	44.2366	46.419	42.7378	51.8582	19.5089	15.4704	17.2102	46.4059	29.0121	24.7189	68.8042	59.7651	57.368
TAG 54:4;0	4.9485	4.3106	2.74249	4.83043	11.8631	5.10056	10.6711	14.9948	7.68513	3.29081	3.68255	5.1259	5.76948	5.31663	6.41694	8.28682	7.52209	8.79707	3.38567	2.70591	3.11999	9.41316	4.49676	4.24198	13.1636	12.139	10.7803
TAG 54:5;0	0	0	0	0	2.67297	0	2.80686	3.68436	0	0	0	1.53259	0	0	0	1.48244	1.58331	2.12487	0	0	0	1.72786	1.31947	0	3.07002	2.25142	2.9916
TAG 55:3;0	0	0	0	0	0	0	0	0	0	0	0	0	0	0	0	0	0	1.14253	0	0	0	0	0	0	0	0	0
TAG 56:1;0	2.19683	0	0	0	3.1047	1.88069	5.56995	2.39609	0	0	0	3.40501	0	0	0	0	0	0	0	3.51687	0	3.00702	0	0	2.39252	0	0
TAG 56:2;0	0	0	1.19986	0	4.88283	0	0	5.59077	0	0	2.15548	1.93583	0	1.40342	0	1.46678	0	2.17344	0	0	1.25646	3.64296	2.30238	1.56403	0	3.33234	0
TAG 56:3;0	4.70228	3.89965	2.30263	4.92828	10.8855	5.55003	9.94972	14.1947	7.06288	3.74181	3.76081	4.92328	7.89783	7.82369	9.64855	11.3217	11.4403	13.4815	3.07133	2.95241	3.26381	7.25977	4.01527	3.72725	10.3278	10.238	8.80331
TAG 56:4;0	3.3069	2.31178	1.53285	2.42405	6.00412	3.12076	5.45166	8.52725	4.42694	1.88018	2.20308	3.06818	3.25635	3.1907	4.45422	5.39483	5.36205	6.06465	1.87837	1.64977	1.76478	4.29468	2.5869	1.85697	6.75231	5.80848	6.47374
TAG 56:5;0	2.35332	2.24543	1.3741	0	4.10457	1.59382	3.14254	4.58373	0	2.10513	1.67685	2.48696	2.0843	1.58819	2.06881	1.98429	2.28208	2.71844	1.94232	1.36298	1.48524	2.72041	0.991831	0	3.75448	3.78323	3.33872
TAG 56:6;0	0	0	0	0	2.04627	0	2.01216	2.41927	0	1.04079	0	1.51397	0	0	0	0	0	1.16935	0	0	1.28814	1.52519	0	0	0	1.834	1.35857
TAG 58:2;0	0	0	0	0	4.26207	1.68079	4.05349	5.84715	0	0	0	0	0	0	0	0	0	0	0	0	0	3.25752	1.45831	0	3.15644	3.25273	3.15612
TAG 58:3;0	1.54072	1.2299	0	1.49672	4.89818	2.58117	4.97326	6.17362	2.89893	0	0	1.33143	2.12191	1.82781	2.08835	2.86637	2.8966	3.17051	1.2189	0	0	3.10318	2.03163	1.48874	4.42839	3.64596	4.37126
TAG 58:4;0	0	0	0	0	0	0	1.51831	1.73102	0	0	0	0	0	0	0	0	0	1.25384	0	0	0	0	0	0	1.25815	1.1788	0
TAG 60:2;0	0	0	0	0	3.34305	1.56759	2.97333	0	0	0	0	0	0	0	0	0	0	0	0	0	0	2.09416	0	0	0	0	2.48879
TAG 60:3;0	1.4927	0	0	1.63956	5.67221	2.58999	5.59547	8.85013	2.95439	0	0	0	0	0	0	0	0	0	0	0	0	3.38566	1.80219	1.87345	6.08391	5.04444	4.83789
